# Supplementary material for: Carvedilol targets β-arrestins to rewire innate immunity and improve oncolytic adenoviral therapy
Source: Commun Biol. 2022 Feb 3;5:106. doi: 10.1038/s42003-022-03041-4 (PMC8813932; doi:10.1038/s42003-022-03041-4)
Supplement: Supplementary file 4 — Supplementary Data 1 [file 42003_2022_3041_MOESM4_ESM.xlsx]

## Sheet: Cis library
Supplementary Data 1: Log2-surviving fraction of the drug screen in cisplatin-resistant HGSC Complete list of log2-surviving fraction for each well of the compound library screen in OVCAR4 and Ov4Cis cells. Results for all experimental conditions are shown including control-treated wells. log2-surviving fraction (s.f) is shown following treatment of OVCAR4 and Ov4Cis with the indicated drugs. Lib…
Cell line:			OVCAR4		Ov4Cis
				library +		library +
Experimental Condition (compared to control)			library	adenovirus	library	adenovirus
Plate	Well	Drug Name
Plate 10	F05	(+,-)-Octopamine HCl	-0.17331	-0.804965	-0.235372	0.234488
Plate 13	B02	(R)-(+)-Atenolol	-0.330356	-0.153306	0.811136	-0.278392
Plate 10	A04	(R)-baclofen	-0.337682	0.255518	1.28081	-0.564042
Plate 7	H02	10-DAB (10-Deacetylbaccatin)	-9.60634	-5.60776	-4.81917	-3.22676
Plate 12	D01	1-Hexadecanol	-0.786178	-1.10765	-0.294461	-1.37291
Plate 1	G02	2-Methoxyestradiol	-10.7057	-6.88405	-9.52181	-5.59087
Plate 10	B01	2-Thiouracil	-1.08458	-0.0909716	-1.9413	-1.16895
Plate 8	H02	5-Aminolevulinic acid hydrochloride	0.77895	0.119964	1.18339	0.354663
Plate 13	B04	9-Aminoacridine	-16.5039	-9.33839	-11.4319	-3.58944
Plate 10	E02	Abacavir sulfate	-0.334058	-0.19272	-0.428507	-0.0817265
Plate 1	C02	Abiraterone (CB-7598)	0.285671	0.862389	0.600918	0.791511
Plate 7	G04	Abiraterone Acetate (CB7630)	-1.05908	-1.18251	-1.03227	0.0372873
Plate 1	E07	Abitrexate (Methotrexate)	-2.98981	-1.20527	-0.13548	0.340451
Plate 5	B03	Acadesine	0.675658	0.797795	0.672482	0.521816
Plate 1	H10	Acarbose	2.75941	1.12859	2.50095	1.59591
Plate 10	H04	Acebutolol HCl	0.856563	0.551473	0.156171	0.514158
Plate 13	H08	Aceclidine HCl	1.02578	0.721765	-1.70126	0.482583
Plate 9	C07	Acemetacin (Emflex)	0.500302	-0.136405	0.957089	1.28615
Plate 8	F11	Acetanilide (Antifebrin)	-2.10813	-0.309047	0.593108	-0.689494
Plate 14	A07	Acetarsone	-0.433413	0.462455	0.116046	-0.0541482
Plate 5	B04	Acetylcholine chloride	0.262916	0.263343	0.26991	0.527523
Plate 3	G01	Acetylcysteine	-0.256328	-0.683386	-0.147528	-0.293742
Plate 5	B05	Acipimox	0.295079	0.877394	0.312565	0.688564
Plate 2	E02	Acitretin	-0.834609	-0.375672	-0.574359	-0.827058
Plate 11	A11	Aclidinium Bromide	-1.84487	0.487997	0.0257565	0.665112
Plate 5	B06	Acyclovir (Aciclovir)	0.615944	0.469682	0.569882	0.598365
Plate 1	H11	Adapalene	0.0839869	0.230397	1.16651	0.634952
Plate 4	E03	Adefovir Dipivoxil (Preveon, Hepsera)	-3.30417	-2.04464	-3.88099	-1.25142
Plate 6	C04	Adenine	0.327191	0.131751	1.05255	0.10192
Plate 6	C06	Adenine hydrochloride	0.856449	0.888792	1.48907	0.807162
Plate 6	C05	Adenine sulfate	1.85542	0.526386	1.32581	0.0646519
Plate 3	H11	Adenosine (Adenocard)	2.26118	-0.268467	1.61946	0.672885
Plate 7	B02	Adiphenine HCl	0.43623	0.542449	0.66959	0.143627
Plate 10	F03	Adrenalone HCl	-1.25926	-0.862802	-0.518067	-1.46793
Plate 1	E06	Adrucil (Fluorouracil)	-2.34931	-0.0797373	-2.47545	-0.351371
Plate 1	A02	Afatinib (BIBW2992)	-14.3579	-5.25624	-11.7698	-4.26067
Plate 1	G07	Agomelatine	0.709407	0.702349	0.453356	1.83666
Plate 3	H04	Albendazole (Albenza)	-9.3815	-6.92754	-6.41732	-4.72625
Plate 5	C11	Albendazole Oxide (Ricobendazole)	-0.741919	-0.566155	-0.68745	-0.596927
Plate 3	G02	Alendronate (Fosamax)	0.322918	-0.317641	-0.880588	-0.502633
Plate 13	B03	Alexidine HCl	-17.9612	-11.5059	-15.883	-10.3575
Plate 3	B04	Alfacalcidol	-1.59092	0.207869	-0.168531	-0.37893
Plate 2	H01	Alfuzosin hydrochloride (Uroxatral)	0.679207	-0.279287	0.21773	0.141956
Plate 5	H10	Alibendol	1.49136	-0.395162	1.33787	1.57149
Plate 7	F06	Aliskiren hemifumarate	0.309051	-0.181576	-0.0824488	0.754972
Plate 3	G08	Allopurinol (Zyloprim)	-0.0762634	-0.603404	-0.435916	0.368032
Plate 10	H11	Allylthiourea	0.837494	1.51255	-0.894531	1.1242
Plate 7	C01	Almotriptan malate (Axert)	-0.0826982	-0.510751	-0.657456	0.00403317
Plate 3	C08	Alprostadil (Caverject)	-0.724992	0.858203	-0.292956	-0.161608
Plate 10	E03	Altrenogest	-0.797812	-1.03059	0.0307969	-0.839143
Plate 2	A01	Altretamine (Hexalen)	-0.273878	-0.390589	0.310881	-0.611659
Plate 9	H05	Alverine Citrate	1.21377	0.34657	-0.899228	-0.915667
Plate 7	H09	Amantadine hydrochloride (Symmetrel)	1.01896	1.52474	1.03478	1.27747
Plate 7	C02	Ambrisentan	0.536771	0.790601	-0.177334	-0.285023
Plate 7	H10	Amfebutamone (Bupropion)	0.681357	1.00009	0.347171	1.24054
Plate 12	B01	Amfenac Sodium (monohydrate)	-1.32761	-0.190055	-0.121123	-1.22455
Plate 1	H07	AMG-073 HCl (Cinacalcet hydrochloride)	-1.35516	-2.67868	-4.20283	-4.3193
Plate 10	G04	Amidopyrine	-0.00106292	-0.0289767	-0.119883	0.271921
Plate 10	B11	Amikacin hydrate	0.0894441	1.04049	-0.528505	0.457455
Plate 10	A02	Amikacin sulfate	0.530395	0.127615	0.896756	-0.313523
Plate 5	B08	Amiloride hydrochloride (Midamor)	0.146202	0.83506	-0.607187	-0.383438
Plate 8	H07	Amiloride hydrochloride dihydrate	0.51392	0.221537	0.712317	0.175993
Plate 4	B04	Aminocaproic acid (Amicar)	0.257661	0.348052	0.229114	-0.270762
Plate 4	B05	Aminoglutethimide (Cytadren)	-0.191303	0.474909	0.448651	1.07784
Plate 4	B06	Aminophylline (Truphylline)	0.170619	0.535104	0.060478	0.565833
Plate 11	E03	Aminosalicylate sodium	0.0226891	-0.344952	-0.818724	-0.653071
Plate 12	F03	Aminothiazole	-0.365721	-0.84505	-0.662893	0.00245933
Plate 6	C03	Amiodarone HCl	-2.13021	-2.61301	-4.09955	-3.85671
Plate 2	A02	Amisulpride	0.454231	0.236309	0.583457	0.285672
Plate 10	F02	Amitriptyline HCl	-2.20243	-2.7429	-2.95859	-3.0205
Plate 5	G08	Amlodipine (Norvasc)	-2.7733	-3.32487	-6.58799	-5.22651
Plate 5	B09	Amlodipine besylate (Norvasc)	-5.20427	-3.27985	-12.3304	-7.48018
Plate 7	G08	Ammonium Glycyrrhizinate (AMGZ)	-0.209811	-0.519981	0.416085	0.55359
Plate 4	B07	Amorolfine Hydrochloride	0.290481	0.579882	-0.315703	0.320109
Plate 12	G09	Amoxapine	-0.927575	-2.32181	-1.24317	-2.888
Plate 9	E11	Amoxicillin (Amoxycillin)	-0.277361	0.105391	0.323935	-0.00445132
Plate 9	A01	Amoxicillin sodium (Amox)	-0.406038	-0.614151	-0.117409	-1.44497
Plate 3	G11	Amphotericin B (Abelcet)	-0.384102	-1.83433	-0.0850372	-0.345734
Plate 10	E04	Ampicillin sodium	-0.459734	-0.357381	-0.0774346	-0.0780542
Plate 12	A11	Ampicillin Trihydrate	-0.439255	-0.0376336	0.0588	-0.309829
Plate 10	H05	Ampiroxicam	1.04109	0.254177	0.462615	0.522353
Plate 3	H03	Amprenavir (Agenerase)	0.111626	0.103368	0.455614	0.583999
Plate 12	A07	Amprolium HCl	0.0277089	0.360405	1.28294	0.232152
Plate 10	E05	Anagrelide HCl	0.0391183	-0.278354	0.206155	0.211228
Plate 1	D03	Anastrozole	1.23385	0.521868	0.823343	0.030604
Plate 2	A03	Aniracetam	0.40547	0.324861	0.577927	0.593983
Plate 13	B05	Anisindione	-0.0931453	0.0704901	0.62469	0.736344
Plate 13	B06	Anisotropine Methylbromide	0.202369	0.00441934	0.654955	-0.0533185
Plate 12	F04	Antazoline HCl	-0.564084	-0.354138	-0.893553	-0.204069
Plate 10	E06	Antipyrine	0.39109	0.47488	0.427424	0.347662
Plate 7	F10	Apatinib (YN968D1)	-1.80171	-2.62627	-2.91158	-0.942476
Plate 3	E04	Apixaban	-0.00341552	-0.313649	-0.716845	-0.424951
Plate 1	D04	Aprepitant (MK-0869)	-1.35011	-0.630833	-1.52148	-1.29509
Plate 7	D10	Arbidol HCl	-0.745231	-0.0759524	0.177523	-0.257144
Plate 9	D06	Arecoline	1.0813	0.350947	0.864389	-0.0245354
Plate 7	A03	Argatroban	0.779099	0.535133	0.583685	1.02227
Plate 6	B11	Aripiprazole (Abilify)	0.233176	0.651022	0.137059	-0.387708
Plate 7	G05	Artemether (SM-224)	-1.5502	-0.776013	-0.781605	0.231792
Plate 2	A04	Artemisinin	-0.437445	0.573274	0.721957	-0.0972698
Plate 10	D04	Articaine HCl	0.0317297	-0.230857	0.657365	-0.0510611
Plate 2	A05	Asenapine	-0.714318	-0.111712	-0.0209078	-1.20986
Plate 6	F09	Aspartame	-0.617311	-0.756045	0.00811768	0.0596914
Plate 9	F01	Aspirin (Acetylsalicylic acid)	-1.21754	-1.203	-3.10629	-1.15426
Plate 3	A09	Atazanavir sulfate	-0.717233	0.680837	0.73057	-0.973205
Plate 10	E08	Atomoxetine HCl	0.265209	-0.588563	-0.10792	-0.457064
Plate 7	A08	Atorvastatin calcium (Lipitor)	-2.64461	0.125818	-1.41897	-0.544277
Plate 10	A08	Atovaquone (Atavaquone)	-0.549117	0.869455	-0.15451	-0.212129
Plate 6	C08	ATP (Adenosine-Triphosphate)	0.994	-0.074978	0.59879	0.18025
Plate 5	C08	Atracurium besylate	-0.0671638	0.785635	-0.0680791	0.105923
Plate 7	E08	Atropine	-3.45758	-1.66132	-4.18603	-1.42524
Plate 13	B07	Auranofin	-16.7297	-10.4951	-14.8732	-9.76426
Plate 11	A01	Avanafil	-1.7349	-0.847248	-0.783043	-2.22114
Plate 5	G07	Avobenzone (Parsol 1789)	-0.763315	-0.329751	-0.379165	0.0334331
Plate 1	A01	Axitinib	-1.97099	-0.780579	0.295498	-0.64141
Plate 5	A03	Azacitidine (Vidaza)	-0.722207	-0.48021	0.321866	-0.841816
Plate 10	F08	Azacyclonol	-0.375917	-1.42147	-0.566539	-1.4394
Plate 12	E10	Azaguanine-8	-2.59501	-1.20888	-1.05462	-0.52633
Plate 12	G10	Azaperone	0.220341	-0.508666	-0.151009	0.650236
Plate 7	C09	Azasetron HCl (Y-25130)	1.27187	-0.100012	0.217003	-0.105071
Plate 10	F04	Azatadine dimaleate	-0.455189	-1.27218	-0.796409	-0.580414
Plate 4	E05	Azathioprine (Azasan, Imuran)	-4.83393	-0.77939	-1.6935	-0.330994
Plate 8	H01	Azelastine hydrochloride (Astelin)	-3.48252	-4.16066	-3.49899	-6.84309
Plate 9	H04	Azelnidipine	1.4298	0.914912	1.08506	0.0084962
Plate 9	G11	Azilsartan (TAK-536)	0.1442	0.232737	-1.38332	0.469841
Plate 9	H07	Azilsartan Medoxomil (TAK-491)	2.24007	0.379893	-1.4289	1.13314
Plate 5	C10	Azithromycin (Zithromax)	0.141673	0.734178	0.293467	0.0376668
Plate 12	A10	Azithromycin Dihydrate	-0.368928	0.15716	0.576943	-0.613172
Plate 10	F07	Azlocillin sodium salt	0.202084	-0.28006	0.347263	-0.0075631
Plate 3	C05	Aztreonam (Azactam, Cayston)	0.542465	0.512109	0.767015	0.56345
Plate 12	A09	Bacitracin	0.313645	0.485281	0.724273	0.3359
Plate 5	A08	Bacitracin zinc	0.443763	0.921651	0.186599	0.061625
Plate 6	H10	Balofloxacin	1.42557	1.09671	1.26605	0.549655
Plate 7	E06	Bazedoxifene HCl	-12.4429	-8.30553	-12.5439	-7.84343
Plate 10	A07	Beclomethasone dipropionate	-1.34941	1.42662	-0.327341	0.879417
Plate 14	A04	Bekanamycin	-0.573469	0.171085	0.551344	-1.50154
Plate 12	F02	Bemegride	-0.533602	-0.679994	-1.09562	-0.240597
Plate 2	A06	Benazepril hydrochloride	0.329077	1.0072	0.701717	0.690025
Plate 1	E09	Bendamustine HCL	1.39761	0.326774	0.698087	0.438192
Plate 14	A08	Bendroflumethiazide	0.0759279	0.189128	0.618047	0.294464
Plate 13	B01	Benfotiamine	-1.09778	-0.687525	0.575583	-0.475652
Plate 6	E07	Benidipine hydrochloride	-1.92026	-0.4885	-2.20017	-0.84568
Plate 7	H11	Benserazide	1.05146	0.805592	-0.339058	0.853169
Plate 14	A09	Bentiromide	0.168065	0.608702	1.13212	-0.179711
Plate 12	G11	Benzbromarone	0.60478	0.00606465	0.0673928	0.311355
Plate 12	C03	Benzethonium chloride	-16.6208	-10.8591	-15.3513	-8.83465
Plate 12	G03	Benzocaine	0.159199	-0.536023	-0.777874	0.675447
Plate 12	C02	Benzoic acid	-0.567464	0.104292	-0.38197	-1.30102
Plate 13	B08	Benzthiazide	0.0398855	0.741678	0.707166	0.0923992
Plate 10	E01	Benztropine mesylate	-2.96752	-3.34022	-4.52933	-4.63906
Plate 12	C05	Benzydamine Hydrochloride	-1.03264	-1.49494	-0.657731	-0.863852
Plate 12	C01	Benzylpenicillin sodium	-0.474687	-0.0177528	-0.364772	-0.986766
Plate 14	A10	Bephenium Hydroxynaphthoate	-0.42004	-0.611961	0.747813	0.779946
Plate 9	G05	Bepotastine Besilate	0.385507	-0.279611	-1.93112	0.055806
Plate 13	A06	Bergapten	0.730475	0.193017	0.925462	0.360263
Plate 9	H06	Besifloxacin HCl (Besivance)	1.249	0.737303	-1.86946	0.52379
Plate 4	H05	Beta Carotene	0.785227	0.350362	0.634368	-0.373877
Plate 10	E09	Betahistine 2HCl	0.348024	-0.273155	0.237178	-0.650203
Plate 3	C01	Betamethasone (Celestone)	-0.539386	1.238	-0.803617	1.96938
Plate 4	C03	Betamethasone Dipropionate (Diprolene)	-1.8656	0.635496	-1.39761	0.887885
Plate 4	C05	Betamethasone valerate (Betnovate)	0.0180618	1.37629	-0.791409	1.78318
Plate 12	E08	Betamipron	0.500062	0.374848	-0.265398	0.326107
Plate 4	C04	Betapar (Meprednisone)	0.251891	0.680976	0.108128	-0.380064
Plate 7	B09	Betaxolol (Betoptic)	0.484968	0.402191	0.439647	0.17893
Plate 5	C03	Betaxolol hydrochloride (Betoptic)	0.184935	-0.178964	0.396576	-0.294544
Plate 8	A02	Bethanechol chloride	0.164033	0.537109	0.705498	0.219609
Plate 7	C03	Bexarotene	-0.343138	-0.0969664	-0.188793	0.153979
Plate 11	C04	Bextra (valdecoxib)	-0.552962	-0.151528	-0.260198	-0.543118
Plate 12	B11	Bezafibrate	0.289632	1.00623	0.333024	0.952783
Plate 2	E03	Biapenem	-0.251783	-0.699247	-0.283274	-0.681201
Plate 7	F05	BIBR 953 (Dabigatran etexilate, Pradaxa)	-0.319329	0.357921	-0.703978	0.0188274
Plate 7	F01	BIBR-1048 (Dabigatran)	-7.21743	-2.0494	-0.967938	-2.27662
Plate 1	D05	Bicalutamide (Casodex)	0.122731	-0.222997	0.124961	0.0669203
Plate 5	D11	Bifonazole	-0.869843	-0.741374	-0.100752	-0.122036
Plate 2	G10	Bimatoprost	0.110505	-0.396884	-0.101017	0.57992
Plate 9	G01	Bindarit	0.341384	-1.60826	-2.46726	-0.563988
Plate 10	C03	Biotin (Vitamin B7)	0.084113	0.233107	0.862766	0.259311
Plate 2	A07	Biperiden HCl	-0.907419	0.525253	0.0818229	-0.862587
Plate 11	C02	Bisacodyl	-4.60746	-2.71924	-0.191958	-0.889386
Plate 11	F11	Bismuth Subcitrate Potassium	0.102939	-0.0524534	-0.328586	0.573607
Plate 11	B01	Bismuth Subsalicylate	-0.595337	0.230518	-0.911748	-0.536038
Plate 1	E04	Bisoprolol	1.01631	-0.303916	-0.154413	-0.199229
Plate 1	E11	Bleomycin sulfate	-4.27703	-7.18978	-3.2739	-7.65898
Plate 7	D04	Blonanserin (Lonasen)	0.189248	-0.24117	0.475881	-0.562652
Plate 1	A03	Bortezomib (Velcade)	-19.5496	-10.7405	-17.4776	-10.8757
Plate 1	A04	Bosutinib (SKI-606)	-7.49468	-1.89616	-3.15201	-6.99361
Plate 10	E10	Brinzolamide	0.194957	0.523611	0.228177	-0.234496
Plate 6	H07	Bromhexine HCl	0.315261	0.470634	0.172714	1.43036
Plate 13	B09	Bromocriptine Mesylate	-2.59195	0.441468	-2.64182	0.0116402
Plate 9	B07	Brompheniramine	0.227247	0.560535	0.827863	0.584821
Plate 12	E11	Broxyquinoline	-1.21819	-2.84929	0.0367874	-2.1474
Plate 14	A11	Brucine	-0.739348	-0.755134	0.262567	-0.0962446
Plate 2	A08	Budesonide	-0.552438	1.86939	-0.96082	1.21938
Plate 9	F06	Bufexamac	-2.19957	-1.85402	-1.2468	-0.848682
Plate 9	D01	Buflomedil HCl	-1.04624	-0.374653	-2.65453	-0.16988
Plate 2	A09	Bumetanide	1.13195	1.25807	0.494352	-0.0115901
Plate 8	A01	Bupivacaine hydrochloride (Marcain)	-1.4004	-1.02883	-0.37932	-1.73774
Plate 4	C07	Busulfan (Myleran, Busulfex)	0.62594	0.500656	0.081501	0.323248
Plate 13	B10	Butacaine	0.383813	0.54935	0.427095	0.234763
Plate 10	D06	Butenafine HCl	0.565572	0.677216	0.522039	0.703674
Plate 5	C09	Butoconazole nitrate	-1.58195	-0.312344	-0.678238	-0.667403
Plate 9	F05	Cabazitaxel (Jevtana)	-9.26895	-5.55439	-6.57017	-4.53621
Plate 3	B05	Calcifediol	-2.30809	-1.44405	-3.1653	-1.0042
Plate 3	B02	Calcitriol (Rocaltrol)	-2.33797	0.157002	-1.47306	-1.30128
Plate 13	B11	Calcium Gluceptate	-0.627758	0.444536	0.363799	0.297974
Plate 9	B09	Calcium levofolinate (Calcium Folinate)	1.01086	0.92898	1.07627	0.916731
Plate 2	A10	Camptothecin	-14.2027	-8.20635	-12.4199	-6.37008
Plate 14	B01	Camylofin Chlorhydrate	-1.03888	-1.5113	-0.252933	-1.04579
Plate 3	E02	Candesartan (Atacand)	-0.555069	-0.272926	0.0013608	-0.90413
Plate 6	F10	Candesartan cilexetil (Atacand)	-0.834612	-0.502446	-0.377951	0.221438
Plate 1	C09	Capecitabine (Xeloda)	0.876806	1.6161	1.36235	1.30393
Plate 6	G10	Captopril (Capoten)	-0.0610059	-0.560694	-0.238674	-0.215683
Plate 13	G02	Carbachol	-0.330014	-0.568452	-0.385575	0.362064
Plate 13	C01	Carbadox	-0.731665	-1.22753	0.576525	-0.131425
Plate 4	C08	Carbamazepine (Carbatrol)	0.520929	0.786341	0.251426	0.0640937
Plate 9	E05	Carbazochrome sodium sulfonate	-0.110422	-0.151771	0.354591	-0.720926
Plate 10	E11	Carbenicillin disodium	0.435088	-0.273086	0.212505	-0.79963
Plate 13	G11	Carbenoxolone Sodium	0.645442	0.18884	-1.11372	0.00923077
Plate 5	F08	Carbidopa	-0.416238	-0.069829	-0.232859	-0.186099
Plate 11	C03	Carbimazole	-0.23719	-0.312776	-0.221236	-0.378278
Plate 1	F01	Carboplatin	-1.30195	-1.10458	0.0934105	-1.08593
Plate 9	E02	Carfilzomib (PR-171)	-17.2712	-11.3161	-16.1887	-10.0811
Plate 2	A11	Carmofur	-3.8585	-0.752438	-3.04637	-1.0504
Plate 12	A04	Carprofen	-0.270345	0.636797	0.7415	-0.924664
Plate 5	C07	Carvedilol	-1.80907	-1.9929	-1.85521	-4.53607
Plate 10	A05	Caspofungin acetate	-0.156278	0.991689	0.258896	0.30549
Plate 10	G01	Catharanthine	-2.6142	-1.80005	-4.50392	-1.17488
Plate 3	B11	Cefaclor (Ceclor)	0.216871	0.623066	0.625684	0.387703
Plate 3	E08	Cefdinir (Omnicef)	-0.620777	0.580036	0.487581	0.116715
Plate 4	H06	Cefditoren pivoxil	0.656666	-0.420462	1.14518	0.281784
Plate 3	F03	Cefoperazone (Cefobid)	-0.153166	-0.308068	-0.729241	-0.34416
Plate 2	E04	Cefoselis sulfate	0.131671	-0.199108	-0.0677601	-0.0730047
Plate 8	G06	Cefprozil hydrate (Cefzil)	-0.305663	-0.0738181	-0.229531	-0.266561
Plate 13	C02	Ceftazidime Pentahydrate	-0.0235192	-0.125087	0.376091	0.386192
Plate 8	G05	Ceftiofur hydrochloride	-0.00220358	-0.707537	-0.207917	0.206442
Plate 1	H08	Celecoxib	0.675251	1.89662	1.4588	1.38415
Plate 3	C03	Cephalexin (Cefalexin)	0.0429299	0.508324	-0.00182417	0.077349
Plate 7	H01	Cephalomannine	-13.4744	-7.20769	-9.97576	-5.60156
Plate 14	B03	Cephapirin Sodium	0.0182218	0.294085	0.204707	-0.317915
Plate 13	A05	Cepharanthine	-1.24315	-1.06331	-2.67143	-4.74519
Plate 2	B01	Cetirizine Dihydrochloride	-0.0782284	-0.419739	0.388507	-0.319999
Plate 13	A08	Cetrimonium Bromide	-14.8854	-8.87916	-13.212	-8.76964
Plate 12	C11	Cetylpyridinium Chloride	-16.2158	-10.0827	-14.9716	-8.89831
Plate 5	D04	Chenodeoxycholic acid	0.150427	0.388315	0.219679	-0.326939
Plate 4	B08	Chloramphenicol (Chloromycetin)	0.608431	0.49079	0.421494	0.274805
Plate 6	E09	Chlormezanone (Trancopal)	-0.63056	-0.353241	-0.251243	-0.428004
Plate 12	G02	Chlorocresol	-0.873094	0.0942865	-0.490882	0.189622
Plate 12	B09	Chloroquine Phosphate	0.404758	-0.436108	0.718808	0.586792
Plate 3	H05	Chlorothiazide	-0.0681405	0.79318	1.26286	0.353573
Plate 5	D02	Chloroxine	-4.7283	-2.84318	-1.52376	-2.94244
Plate 5	B10	Chlorpheniramine Maleate	0.342707	-0.0151397	0.327086	0.231715
Plate 8	A03	Chlorpromazine (Sonazine)	-1.72717	-1.28412	-1.33827	-3.18401
Plate 12	C06	Chlorpropamide	0.489655	0.230678	0.255646	0.50437
Plate 4	H08	Chlorprothixene	0.254715	-0.868552	0.653299	-0.765103
Plate 12	E09	Chlorquinaldol	-8.02096	-4.96761	-5.56104	-3.42348
Plate 12	B08	Chlortetracycline HCl	0.366279	0.356774	0.454274	0.0942943
Plate 12	B07	Chlorzoxazone	-0.125208	-0.339097	0.614578	0.300031
Plate 12	B06	Cholesterol	-0.211415	0.170366	0.764375	0.177561
Plate 12	C10	Choline Chloride	0.792501	0.617655	0.483381	0.611802
Plate 12	G01	Chromocarb	-0.600878	-0.782568	-0.798625	-1.12741
Plate 8	F04	Ciclopirox (Penlac)	-9.62741	-5.0742	-10.6877	-4.50866
Plate 9	F03	Ciclopirox ethanolamine	-11.0713	-6.31371	-12.4683	-5.31273
Plate 3	D01	Cidofovir (Vistide)	-1.56606	0.351178	-0.221761	1.05565
Plate 7	B01	Cilazapril monohydrate (Inhibace)	-0.406252	0.317953	-0.267249	-0.336288
Plate 2	B02	Cilnidipine	-0.134696	0.359763	0.0266651	-0.00237048
Plate 2	B03	Cilostazol	0.241172	0.256449	0.00791719	-0.417297
Plate 5	D05	Cimetidine (Tagamet)	0.328041	0.151206	0.563138	0.484987
Plate 12	E07	Cinchophen	0.193361	-0.0380104	-0.255262	-0.238047
Plate 9	G10	Cinepazide maleate	0.339381	-0.780064	-2.39939	0.0396213
Plate 13	G04	Cinoxacin	0.711993	0.0492487	-0.684925	0.954595
Plate 6	F02	Ciprofloxacin (Cipro)	-1.03777	-0.91111	-0.878477	-1.23882
Plate 7	D05	Cisatracurium besylate (Nimbex)	-0.867837	0.116165	-1.01129	-0.308251
Plate 1	C10	Cisplatin	1.65623	0.27516	1.34189	1.10452
Plate 1	D11	Cladribine	-5.02882	-2.996	-6.42807	-4.19291
Plate 1	F02	Clafen (Cyclophosphamide)	0.467881	0.312487	0.0432608	0.260421
Plate 8	H03	Clarithromycin (Biaxin, Klacid)	0.716862	0.151633	1.53743	0.240441
Plate 5	D06	Clemastine Fumarate	-2.28718	-1.8481	-4.02901	-3.78409
Plate 7	A11	Cleviprex (Clevidipine)	-0.129239	0.560019	0.525842	-0.859985
Plate 12	D06	Climbazole	-0.26988	-0.288275	-0.00152535	-0.852639
Plate 10	G11	Clinafloxacin (PD127391)	0.386822	0.372046	0.0343753	0.268191
Plate 13	C03	Clinafoxacin HCl	0.343316	0.365493	-0.596807	0.203705
Plate 9	E01	Clindamycin	-2.85885	-1.49021	-2.55219	-1.56787
Plate 8	A04	Clindamycin hydrochloride (Dalacin)	-0.039524	0.685175	0.700688	0.198197
Plate 9	C03	Clindamycin palmitate HCl	0.128162	-0.61317	0.187395	-0.902861
Plate 6	G08	Clindamycin phosphate	-1.16818	-1.51519	-0.261883	0.433989
Plate 9	B06	Clobetasol propionate	-1.79654	0.739798	-1.9401	0.0632881
Plate 11	H02	Clodronate Disodium	0.387103	0.969646	0.813893	0.897052
Plate 1	F03	Clofarabine	-4.65294	-3.00678	-8.56251	-5.95057
Plate 11	H01	Clofazimine	-2.10945	0.436088	-1.48113	0.0855576
Plate 5	B11	Clofibrate (Atromid-S)	0.468913	0.477493	0.808078	0.301075
Plate 12	F11	Clofibric acid	0.755031	-0.422379	0.635279	0.776683
Plate 14	B04	Clofoctol	-1.78763	0.61307	-1.74473	-1.95233
Plate 8	H08	Clomifene citrate (Serophene)	-5.82385	-6.27957	-11.6553	-7.75212
Plate 8	G03	Clomipramine hydrochloride (Anafranil)	-1.90794	-2.43318	-2.14393	-2.97623
Plate 8	A05	Clonidine hydrochloride (Catapres)	0.184376	0.766376	0.711447	0.924572
Plate 13	C04	Clopamide	0.13482	-0.324458	-0.239317	0.0850781
Plate 2	H02	Clopidogrel (Plavix)	-0.00986476	0.354884	0.555045	0.148671
Plate 13	C05	Clorgyline HCl	-0.380176	-0.217337	0.163574	0.454424
Plate 12	A03	Clorprenaline HCL	-0.862194	0.209638	0.728073	-2.00467
Plate 9	D05	Clorsulon	0.136496	-0.0151066	0.573792	-0.182244
Plate 11	G11	Closantel	0.404742	-0.0137285	0.395939	0.72703
Plate 11	G10	Closantel Sodium	0.345022	0.0770959	-2.78572	0.99597
Plate 3	E09	Clotrimazole (Canesten)	-2.24089	-0.242551	-0.97911	-0.34826
Plate 8	H11	Cloxacillin sodium (Cloxacap)	1.16472	0.945674	0.940868	0.907111
Plate 8	A06	Clozapine (Clozaril)	-0.723011	0.417479	0.283812	-1.53059
Plate 9	E03	Cobicistat (GS-9350)	-3.27104	-0.133264	-2.54499	-0.248979
Plate 13	C06	Colistimethate Sodium	0.684335	0.0387845	0.786588	0.346353
Plate 11	A09	Colistin Sulfate	-0.459005	-0.054819	-0.421014	-2.05198
Plate 7	D07	Conivaptan HCl (Vaprisol)	-1.6337	-1.76758	-0.676732	-1.57804
Plate 8	H06	Cortisone acetate (Cortone)	0.533945	0.553122	0.399241	1.10531
Plate 12	C09	Coumarin	0.566489	-0.26268	0.471575	-0.0632897
Plate 10	B02	Creatinine	0.198381	0.556639	0.378223	-0.222549
Plate 1	B09	Crizotinib (PF-02341066)	-11.4117	-7.72595	-14.8357	-8.66665
Plate 5	H07	Crystal violet	-13.8574	-8.43139	-11.7058	-7.16059
Plate 5	D07	Curcumin	-4.40964	-1.10084	-4.65481	-1.55379
Plate 10	H09	Cyclamic acid	0.803619	0.710195	-1.13299	0.0533854
Plate 12	E06	Cyclandelate	0.553122	0.44451	0.226435	0.126713
Plate 6	H04	Cyclophosphamide monohydrate	0.483343	-0.0907641	0.762469	0.535686
Plate 3	C11	Cyclosporine (Neoral)	-6.74298	-2.11228	-6.50433	-1.40587
Plate 6	G04	Cyproheptadine HCl (Periactin)	-2.86162	-2.5947	-2.75927	-4.35987
Plate 12	C07	Cyromazine	0.529216	0.210319	0.578374	0.190652
Plate 12	F10	Cysteamine HCl	0.603355	-0.193819	0.294544	-0.317449
Plate 4	A01	Cytarabine	-5.67905	-2.98117	-7.5256	-5.3219
Plate 6	H01	Cytidine	0.88214	-0.0312072	0.446248	-0.983774
Plate 9	D11	Dabrafenib (GSK2118436)	-0.11009	0.683193	-0.495327	1.34906
Plate 1	F04	Dacarbazine (DTIC-Dome)	-0.312575	-0.0634358	-0.329407	-0.345969
Plate 5	D08	Daidzein	0.695521	0.409479	-0.243768	0.271056
Plate 9	H08	Danofloxacin Mesylate	1.29789	-0.142103	-1.601	0.0400765
Plate 5	E07	Dapoxetine hydrochloride (Priligy)	-0.953452	-1.32594	-1.61133	-2.24884
Plate 7	F08	DAPT (GSI-IX)	-0.986722	-0.75339	-0.456337	-0.755065
Plate 2	E05	Daptomycin	0.559735	-0.556854	-0.223228	0.150861
Plate 10	C10	Darifenacin HBr	-0.995659	-0.368661	-0.294626	-1.70967
Plate 3	F10	Darunavir Ethanolate (Prezista)	0.17966	-0.496388	-0.157082	-0.505972
Plate 1	A05	Dasatinib (BMS-354825)	-8.85728	-1.89616	-4.18278	-1.74264
Plate 9	G03	Daunorubicin HCl (Daunomycin HCl)	-16.3463	-11.4553	-15.8672	-10.287
Plate 6	D06	D-Cycloserine	0.597791	1.02187	0.253557	0.988605
Plate 11	E02	Decamethonium bromide	-0.044842	-0.654014	-1.63994	0.0585756
Plate 1	E01	Decitabine	-7.24785	-3.31381	-5.40427	-3.2132
Plate 12	A08	Decoquinate	0.349309	0.722186	0.908904	0.377793
Plate 4	D09	Deferasirox (Exjade)	-5.29056	-2.39743	-3.69276	-1.8977
Plate 11	D09	Deferiprone	0.510534	0.0406865	0.0939455	0.101092
Plate 5	F06	Deflazacort (Calcort)	-0.305923	1.15427	-1.65726	1.49595
Plate 9	C09	Dehydroepiandrosterone (DHEA)	0.364821	0.164032	0.743123	0.73882
Plate 12	A01	Deoxyarbutin	-2.56686	-1.1521	-0.267039	-4.62172
Plate 13	A09	Deoxycorticosterone acetate	0.250409	0.668312	0.976296	0.6314
Plate 11	D08	Dequalinium chloride	-4.68207	-1.62023	-5.32218	-1.98386
Plate 10	H06	Desloratadine	-1.31004	-1.26212	-3.05515	-2.83578
Plate 4	C11	Desonide	0.185886	1.09543	-0.683618	1.86908
Plate 7	B10	Detomidine HCl	0.443408	0.194931	0.140782	-0.0388351
Plate 2	C01	Dexamethasone	-0.301949	1.06478	-0.65889	2.14635
Plate 10	C01	Dexamethasone acetate	-1.50419	1.2502	-2.58533	1.54065
Plate 11	G05	Dexlansoprazole	-1.72863	-0.185684	-1.55442	-0.396006
Plate 10	A06	Dexmedetomidine	-0.151492	1.22161	-0.134336	0.60474
Plate 7	B08	Dexmedetomidine HCl (Precedex)	0.291535	-0.0976352	0.430877	0.76275
Plate 1	F05	Dexrazoxane Hydrochloride	0.528275	0.0364272	0.143828	0.289288
Plate 7	E01	Dextrose (D-glucose)	-0.568809	-0.509986	-0.573177	-0.457176
Plate 13	C07	Dibenzepine HCl	0.0787115	0.0753414	0.248809	0.731794
Plate 12	F09	Dibenzothiophene	0.180899	0.107133	-0.0717325	0.196695
Plate 11	B05	Dibucaine HCL	-0.633232	-0.44765	-0.151286	-1.81102
Plate 14	B05	Dichlorisone Acetate	-0.00454105	1.5639	-1.18175	1.90199
Plate 7	F04	Dichlorphenamide (Diclofenamide)	-0.355578	0.15862	-0.513973	0.0736053
Plate 6	F03	Diclazuril	-0.7949	-0.222984	-1.59926	-0.360646
Plate 5	G06	Diclofenac	-1.69495	-0.527469	0.0904772	0.429498
Plate 10	A01	Diclofenac Diethylamine	-1.55217	-0.12859	-0.476007	-1.21906
Plate 9	H11	Diclofenac Potassium	0.75649	1.33232	0.0697953	0.747223
Plate 11	H03	Dicloxacillin Sodium	1.40438	0.486231	1.05983	0.526003
Plate 13	H05	Dicyclomine HCl	0.462593	-0.110797	0.357595	-0.0263268
Plate 4	D01	Didanosine (Videx)	-0.57705	-0.0735948	0.375044	-1.01615
Plate 1	G11	Dienogest	0.658478	1.01328	0.908413	0.851504
Plate 5	E04	Diethylstilbestrol (Stilbestrol)	-4.4182	0.0625348	-1.22421	-0.78117
Plate 14	A05	Difloxacin HCl	0.13855	0.479203	-0.449387	-1.4462
Plate 11	G02	Difluprednate	-0.980453	1.25218	-1.05704	0.809786
Plate 14	B06	Digoxigenin	-15.839	-9.53097	-12.0833	-8.47204
Plate 5	E05	Diltiazem HCl (Tiazac)	-0.0259077	-0.578598	-0.371559	-0.93332
Plate 13	C08	Dimaprit 2HCl	0.439151	0.393331	0.519888	-0.443659
Plate 9	B08	Dimethyl Fumarate	0.859139	0.484911	0.88048	1.0253
Plate 11	G09	Diminazene Aceturate	-0.023708	-0.126081	-0.378563	-0.222839
Plate 14	B07	Diperodon HCl	-0.968987	-0.0343297	-0.40929	-0.784943
Plate 11	B02	Diphemanil methylsulfate	0.325266	0.490234	-0.0290545	-0.036266
Plate 5	E06	Diphenhydramine HCl (Benadryl)	0.791739	-0.674781	0.170801	-0.996267
Plate 13	C09	Diphenylpyraline HCl	0.112041	-0.925647	0.441685	0.370784
Plate 5	F10	Dipyridamole (Persantine)	0.0736755	-0.187048	-0.474249	0.184012
Plate 12	G05	Dirithromycin	-0.0845726	-0.204525	-0.516276	0.390268
Plate 5	H02	Disodium Cromoglycate	1.41497	0.255008	1.02234	-0.591615
Plate 13	C10	Disopyramide Phosphate	-0.142141	0.398507	0.439319	0.365689
Plate 4	B10	Disulfiram (Antabuse)	-11.1794	-7.76246	-12.2294	-8.53431
Plate 4	D02	Divalproex sodium	0.0581052	0.490346	-0.0516531	0.222329
Plate 8	E11	DL-Adrenaline	-2.806	-0.521905	-0.40314	-0.623457
Plate 7	G06	DL-Carnitine hydrochloride	-0.488658	0.0809642	-0.582258	0.601734
Plate 14	C11	DL-Mevalonic Acid Lactone	-0.433544	-0.432135	-0.134281	-0.0383048
Plate 7	G09	D-Mannitol (Osmitrol)	0.437288	-0.562043	0.0351216	0.74086
Plate 1	C06	Docetaxel (Taxotere)	-9.92048	-5.35903	-6.42463	-4.00681
Plate 3	H01	Docosanol (Abreva)	0.565684	-1.01569	0.44809	-0.47435
Plate 4	A09	Dofetilide (Tikosyn)	0.625733	0.487698	0.762884	-0.422709
Plate 12	E03	Domiphen Bromide	-16.2916	-10.6474	-15.3179	-8.81204
Plate 8	A08	Domperidone (Motilium)	-0.766087	0.244906	0.473534	0.670176
Plate 8	A09	Donepezil HCl (Aricept)	0.0377131	0.0199833	0.293695	-0.453411
Plate 8	F05	Dopamine hydrochloride (Inotropin)	-0.0579345	-0.49166	-0.908125	-0.0666925
Plate 2	E06	Doripenem Hydrate	1.17431	0.449781	0.420192	0.208486
Plate 2	E07	Dorzolamide HCL	-1.07836	-0.787332	-0.597544	-0.847
Plate 11	B04	Doxapram HCl	-0.0400694	0.00215364	-0.114221	0.606543
Plate 2	C02	Doxazosin mesylate	-0.952442	-0.0281692	-1.64087	-0.730413
Plate 3	B03	Doxercalciferol (Hectorol)	-2.69156	0.457204	-0.78165	-0.102883
Plate 6	G05	Doxifluridine	-0.607354	-0.751583	-0.553491	-0.575415
Plate 12	C04	Doxofylline	-0.0114407	-0.169188	-0.618299	-0.513906
Plate 1	E05	Doxorubicin (Adriamycin)	-15.0052	-8.91944	-11.1306	-3.68247
Plate 10	G10	Doxycycline HCl	-0.64773	0.125852	-0.702111	0.0232771
Plate 13	A07	Doxylamine Succinate	-0.607646	0.844928	0.78737	0.0358887
Plate 12	B05	D-Phenylalanine	-0.158373	0.131152	0.324081	0.453362
Plate 7	D06	Dronedarone HCl (Multaq)	-12.7718	-8.61154	-12.7973	-8.15654
Plate 11	G03	Droperidol	-0.215397	-0.277679	-0.632554	-0.0511694
Plate 12	A06	Dropropizine	0.659067	0.608611	1.10412	0.777985
Plate 2	E09	Drospirenone	0.384077	-0.260739	0.747431	0.657531
Plate 9	G07	Droxidopa (L-DOPS)	0.340242	-0.330156	-1.71106	-0.284955
Plate 7	B03	Duloxetine HCl (Cymbalta)	-2.59517	-3.36423	-2.34106	-6.3919
Plate 1	E02	Dutasteride	0.812205	0.60785	-0.249213	-0.0557444
Plate 6	G02	Dyclonine HCl	-1.00934	-0.995147	-0.253186	-0.742916
Plate 11	G04	Dydrogesterone	0.24743	-0.207906	-0.00156587	0.62285
Plate 3	C04	Dyphylline (Dilor)	0.283822	0.383432	0.0375384	-0.155299
Plate 8	F08	Econazole nitrate (Spectazole)	-3.00157	-1.79665	-1.53651	-2.02721
Plate 2	C03	Edaravone (MCI-186)	-0.247844	0.31735	-0.242875	-0.125287
Plate 2	C04	Ellagic acid	0.259205	-0.137304	-0.369688	0.271654
Plate 7	G01	Eltrombopag (SB-497115-GR)	-5.98501	-2.65463	-3.32081	-2.06441
Plate 6	D09	Elvitegravir (GS-9137)	-1.17926	-1.34868	-1.93012	-1.18347
Plate 13	C11	Emetine	-15.876	-9.16946	-11.9643	-4.85647
Plate 4	D03	Emtricitabine (Emtriva)	0.507601	-0.264347	-0.302852	0.570523
Plate 6	A06	Enalapril maleate (Vasotec)	0.365842	0.0766898	0.479244	-0.257185
Plate 4	A08	Enalaprilat dihydrate	-0.0709139	1.29738	0.824302	0.072492
Plate 4	G09	Enoxacin (Penetrex)	-0.029193	-0.611757	-0.604146	-0.0400682
Plate 9	H09	Enrofloxacin	2.41897	0.068189	-0.784197	0.389189
Plate 10	D01	Entacapone	-0.652949	-0.782211	-2.05827	-0.518763
Plate 1	H01	Entecavir hydrate	0.654913	0.630763	2.04062	0.0630676
Plate 6	F08	Epalrestat	-0.558207	-0.488989	0.307685	0.479328
Plate 8	E09	Epinephrine bitartrate (Adrenalinium)	-0.991649	-0.376514	-0.75293	-0.91355
Plate 1	F06	Epirubicin Hydrochloride	-15.4516	-9.13869	-10.8265	-3.99102
Plate 4	D06	Eplerenone	0.433987	0.715746	0.803584	0.353829
Plate 12	A05	Eprazinone 2HCl	-0.235231	0.23573	0.623087	-0.0520711
Plate 11	G08	Eprosartan Mesylate	0.0776863	0.25563	0.322832	1.29314
Plate 5	C02	Erdosteine	0.418497	0.379042	-0.0275385	0.251562
Plate 1	A06	Erlotinib HCl	-0.432192	0.806184	0.707486	1.05911
Plate 3	G10	Erythromycin (E-Mycin)	0.462641	-0.724648	-0.020598	0.272903
Plate 11	D03	Erythromycin Ethylsuccinate	-0.592803	-0.787291	-0.258384	-0.469497
Plate 11	D06	Escitalopram oxalate	0.315362	-0.186126	0.883701	-0.302272
Plate 11	G06	Esmolol HCl	0.0880314	-0.322587	-0.491046	0.409858
Plate 4	G02	Esomeprazole magnesium (Nexium)	-1.23105	-1.27246	-0.468954	-1.53553
Plate 7	G02	Esomeprazole sodium (Nexium)	-0.606859	-0.3982	-0.570844	-0.674664
Plate 4	D08	Estradiol	-0.116209	0.610659	-0.073569	0.374079
Plate 10	D03	Estradiol valerate	-0.616918	-0.806486	0.464261	-0.927505
Plate 8	A10	Estriol	-0.198794	0.286215	0.401855	0.414826
Plate 4	A11	Estrone	-0.319096	0.753217	0.394465	0.128862
Plate 12	F01	Ethacridine lactate monohydrate	-17.929	-11.095	-17.335	-9.23575
Plate 10	G09	Ethambutol HCl	0.201187	-0.0966991	-0.575059	0.634456
Plate 12	B04	Ethamsylate	-0.466182	0.0422522	-0.39231	-0.0347051
Plate 3	G03	Ethinyl Estradiol	-1.92141	-2.67879	-2.82068	-1.3372
Plate 5	A01	Ethionamide	-0.465432	0.276309	1.20237	-1.01736
Plate 9	D04	Ethisterone	0.611834	0.0308176	0.914234	-0.521967
Plate 13	D02	Ethoxzolamide	-0.417932	0.141117	0.114405	0.437653
Plate 10	D09	Ethynodiol diacetate	-0.17553	-0.324713	-0.0200853	0.0363048
Plate 5	E03	Etidronate (Didronel)	-0.799173	-0.179787	-0.0281789	0.0419558
Plate 2	C05	Etodolac (Lodine)	4.17743e-05	0.41032	0.209011	0.5585
Plate 2	C06	Etomidate	0.448493	0.69855	0.601448	0.560541
Plate 1	F08	Etoposide (VP-16)	-3.29093	-4.18643	-9.56265	-6.49759
Plate 10	A09	Etravirine (TMC125)	-2.98743	-0.559882	-5.18122	-1.99531
Plate 1	C01	Everolimus (RAD001)	-6.4642	-1.6345	-6.0543	-2.10517
Plate 1	F09	Evista (Raloxifene Hydrochloride)	-1.72423	-1.4303	-3.98547	-2.45291
Plate 1	D08	Exemestane	0.348322	0.569925	0.598966	0.159676
Plate 4	A07	Ezetimibe (Zetia)	-0.144813	-0.581218	0.0283784	-1.32392
Plate 8	A11	Famciclovir (Famvir)	-0.311494	0.9088	0.201633	0.60923
Plate 7	A09	Famotidine (Pepcid)	0.370863	0.786188	0.978857	0.0153519
Plate 13	D03	Famprofazone	-0.987415	-0.969196	-0.830814	-0.855833
Plate 3	D07	Febuxostat (Uloric)	0.393853	0.607254	0.0570017	0.344412
Plate 2	C07	Felbamate	-0.412204	0.752979	0.577504	0.456639
Plate 5	F05	Felodipine (Plendil)	-0.13374	-0.286928	-0.482762	0.363931
Plate 8	B01	Fenbendazole (Panacur)	-2.68681	-0.22708	-1.31919	-1.2059
Plate 5	A11	Fenofibrate (Tricor, Trilipix)	-0.562251	0.978503	1.51251	-0.143353
Plate 5	C01	Fenoprofen calcium	-0.762579	0.190243	0.662581	-0.537193
Plate 9	F09	Fenoprofen calcium hydrate	-0.647393	-0.167042	0.21935	-0.248012
Plate 11	F08	Fenspiride HCl	1.13178	0.786398	0.0431187	0.91609
Plate 6	F06	Fenticonazole nitrate	-3.07633	-2.56467	-2.76043	-2.03725
Plate 7	G03	Fesoterodine fumarate (Toviaz)	-0.309515	-0.646771	-0.641545	-0.824672
Plate 10	G03	Fexofenadine HCl	-0.780171	-0.805712	0.0423361	-0.429903
Plate 12	H05	Fidaxomicin	-1.989	0.911588	-0.785265	0.387339
Plate 1	D09	Finasteride	1.53175	0.809806	0.242181	0.761906
Plate 14	D06	FK-506 (Tacrolimus)	0.340805	0.544348	-0.264607	0.244112
Plate 11	A08	Flavoxate HCl	0.610163	0.411784	-0.0866136	0.546709
Plate 8	B02	Fleroxacin (Quinodis)	0.106366	0.560738	-0.260283	0.431838
Plate 12	F06	Florfenicol	-0.720763	0.0690937	-0.0647458	0.0526672
Plate 2	B04	Floxuridine	-1.87914	-0.242558	-0.467687	-0.274572
Plate 5	D01	Flubendazole (Flutelmium)	-3.79137	-3.48762	-4.25244	-2.87894
Plate 2	C08	Fluconazole	0.535787	0.914266	0.410014	0.629299
Plate 4	B01	Flucytosine (Ancobon)	-0.027532	-0.180846	0.22836	-0.39437
Plate 3	B09	Fludarabine (Fludara)	-1.21704	0.603468	0.554701	-0.195243
Plate 1	F11	Fludarabine Phosphate (Fludara)	0.314437	-0.775059	0.251429	-0.0324986
Plate 2	C09	Flumazenil	0.714859	0.766705	0.426317	0.851636
Plate 10	F01	Flumequine	-1.08587	-1.5967	-3.57284	-1.3064
Plate 11	F06	Flumethasone	-0.276568	1.44543	-1.09533	1.68198
Plate 6	F05	Flunarizine 2HCl	-2.4253	-1.92894	-2.36228	-2.95894
Plate 7	C11	Flunixin meglumin	0.483027	0.375257	0.170391	0.245176
Plate 8	B03	Fluocinolone acetonide (Flucort-N)	-0.225743	1.35983	-0.656158	1.82839
Plate 9	D02	Fluocinonide (Vanos)	0.348026	0.620038	-0.992163	1.32007
Plate 12	H06	Fluorometholone Acetate	0.602131	2.61594	-0.778933	3.0068
Plate 2	C10	Fluoxetine HCl	-1.28722	-1.62768	-2.20871	-4.98671
Plate 4	B09	Flurbiprofen (Ansaid)	0.546232	0.93655	0.488177	0.841566
Plate 5	G10	Flutamide (Eulexin)	-0.512393	-0.880202	-0.449296	0.0246451
Plate 6	D01	Fluticasone propionate (Flonase, Veramyst)	-0.0972043	0.877124	-0.753707	1.22466
Plate 5	G11	Fluvastatin sodium (Lescol)	-5.39391	-2.07281	-5.24418	-0.689969
Plate 2	C11	Fluvoxamine maleate	-0.438472	-1.11594	-0.57955	-2.47125
Plate 6	E08	Formoterol hemifumarate	-0.692117	0.892533	0.152114	0.729933
Plate 9	G06	Fosaprepitant dimeglumine	-1.25076	-0.327141	-4.43136	-1.58684
Plate 14	A06	Fosfomycin Tromethamine	0.254964	0.440062	0.462608	-0.795568
Plate 7	B11	Fosinopril sodium (Monopril)	0.176985	0.139816	-0.21965	0.105287
Plate 2	B05	Ftorafur	-0.242057	0.8966	0.581242	0.232
Plate 7	E07	Fudosteine	0.165407	0.153542	-0.628307	0.064381
Plate 1	D06	Fulvestrant (Faslodex)	0.395933	0.675279	-0.0213777	0.160033
Plate 12	F07	Furaltadone HCl	-0.435061	-0.543999	-0.355035	-0.199777
Plate 3	E06	Furosemide (Lasix)	0.180541	0.499001	0.366985	-0.0941065
Plate 7	E10	Gabapentin (Neurontin)	-0.0676319	-0.0819038	0.594598	-0.10776
Plate 2	D01	Gabapentin Hydrochloride	0.143826	-0.618654	0.168375	-0.838488
Plate 7	C05	Gabexate mesylate	0.614109	0.0298704	0.0969352	0.591334
Plate 4	G07	Gadodiamide (Omniscan)	-0.142154	-0.49859	-0.508165	0.0505889
Plate 8	B04	Gallamine triethiodide (Flaxedil)	0.450227	0.354857	0.662456	0.77457
Plate 5	E11	Ganciclovir	0.427114	-0.410169	-0.412137	0.024787
Plate 2	D02	Gatifloxacin	-0.0186789	-0.431213	-0.496594	-1.1418
Plate 1	A07	Gefitinib (Iressa)	0.0415424	0.681081	0.958795	0.56812
Plate 4	D11	Gemcitabine (Gemzar)	-8.95763	-5.85883	-8.38434	-5.77476
Plate 1	C07	Gemcitabine HCl (Gemzar)	-8.46911	-5.30746	-7.44868	-5.35554
Plate 4	E11	Gemfibrozil (Lopid)	-0.466468	-0.545557	0.0230816	-0.0826721
Plate 7	H05	Genipin	0.288048	0.989068	0.652363	1.31609
Plate 7	H04	Geniposide	0.477846	0.595991	0.944135	0.370808
Plate 7	H06	Geniposidic acid	-0.143522	1.27936	1.01968	0.858363
Plate 2	D03	Genistein	-0.596669	-1.24038	-1.21453	-1.24067
Plate 2	E08	Gestodene	-1.34006	-0.163166	-0.624552	-0.363252
Plate 6	H03	Gimeracil	0.660486	0.120342	0.808475	1.04648
Plate 6	F01	Ginkgolide A	-0.590143	-1.31957	-0.378472	-0.728924
Plate 13	G05	Glafenine HCl	-1.20209	-0.582969	-1.64792	-1.45111
Plate 9	C06	Gliclazide (Diamicron)	0.774184	0.192541	0.409721	0.25378
Plate 2	D04	Glimepiride	0.00550525	-0.11858	0.15947	-0.480478
Plate 4	E01	Glipizide (Glucotrol)	-3.64089	-2.93749	-2.53112	-2.16654
Plate 10	D05	Gliquidone	-0.398917	-0.294069	-0.0964757	0.374806
Plate 4	E02	Glyburide (Diabeta)	-0.712417	-0.228737	-0.240552	-0.794629
Plate 2	D05	Granisetron HCl	0.249119	0.216119	-0.041871	0.099825
Plate 4	F10	Guaifenesin (Guaiphenesin)	0.211028	-0.594204	-0.509908	0.113475
Plate 11	D07	Guanabenz acetate	-0.540688	-0.445865	0.00472781	-0.599576
Plate 13	D04	Guanethidine Sulfate	-0.149252	-0.00805168	0.325172	0.174402
Plate 11	E01	Guanidine HCl	-0.869534	-1.42132	-2.40527	-1.16295
Plate 11	F07	Halobetasol Propionate	-1.77048	0.239113	-3.16537	0.637018
Plate 5	H08	Haloperidol (Haldol)	-0.440804	1.08496	2.01661	1.03115
Plate 13	D05	Hemicholinium Bromide	-0.397451	0.43967	0.472966	0.562073
Plate 11	D11	Hexamethonium bromide	1.34291	0.0186914	0.383105	-0.214485
Plate 11	H07	Histamine Phosphate	0.794432	0.830361	-0.178912	-0.368644
Plate 11	A06	Homatropine Bromide	0.285282	0.475368	0.625441	-0.0157926
Plate 8	H09	Hydralazine hydrochloride	1.90894	1.14969	0.531483	1.18315
Plate 13	H01	Hydrastinine HCl	0.28551	0.333142	1.15882	0.0503135
Plate 4	D07	Hydrochlorothiazide	0.893623	0.126904	-0.0762154	0.486542
Plate 4	C09	Hydrocortisone (Cortisol)	0.520414	0.304061	0.291833	0.299308
Plate 5	F11	Hydroxyurea (Cytodrox)	0.320611	-0.514643	0.383205	-0.481616
Plate 11	A07	Hydroxyzine 2HCl	-0.834143	-0.859069	0.144829	-0.427487
Plate 9	E04	Hygromycin B	-2.19481	-1.64607	-0.430606	-1.10065
Plate 10	H08	Hyoscyamine (Daturine)	1.35958	0.0209466	-0.824314	0.740462
Plate 10	D02	Ibandronate sodium	-0.620785	-0.224558	-0.456539	-1.02934
Plate 3	H02	Ibuprofen (Advil)	0.866078	0.832717	0.997198	0.230134
Plate 3	D03	Ibuprofen Lysine (NeoProfen)	-0.0344494	0.0889873	-0.456914	0.455641
Plate 7	D08	Ibutilide fumarate	-0.190155	-0.21525	-0.227955	-0.688791
Plate 1	F10	Idarubicin HCl	-16.1379	-10.8403	-15.2701	-9.66847
Plate 9	C10	Idebenone	-1.32149	-0.0903431	0.597582	0.254298
Plate 5	F03	Idoxuridine	-2.1809	0.842687	-1.5444	0.119355
Plate 2	B06	Ifosfamide	0.078035	0.792686	0.226731	0.293912
Plate 3	B06	Iloperidone (Fanapt)	-0.407273	0.466593	0.06697	0.0663688
Plate 8	B05	Imatinib (Gleevec)	0.0085764	0.448507	0.0188253	0.516154
Plate 1	A08	Imatinib Mesylate	0.508447	0.660565	1.04599	0.666019
Plate 7	D01	Imidapril (Tanatril)	0.00138073	-0.27005	-0.00176053	-0.188524
Plate 13	H09	Imipramine HCl	-0.205234	-0.100308	-0.631559	-1.43169
Plate 1	E08	Imiquimod	1.5499	-0.00852058	1.15097	1.08035
Plate 10	A11	Indacaterol Maleate	-2.33095	-1.51962	-2.29084	-4.78921
Plate 4	F01	Indapamide (Lozol)	-0.859327	-1.12619	-0.473867	-0.76043
Plate 4	E06	Indomethacin (Indocid, Indocin)	0.181845	0.545771	-0.00724267	0.909054
Plate 4	C01	Ipratropium bromide	-0.0925238	-0.174533	0.295895	-0.455449
Plate 3	C07	Irbesartan (Avapro)	0.555387	0.687388	0.34624	0.547799
Plate 1	D10	Irinotecan	-5.87995	-4.07638	-7.97154	-7.53632
Plate 7	F09	Irinotecan HCl Trihydrate (Campto)	-11.5392	-7.35462	-11.9117	-7.56411
Plate 5	H11	Irsogladine	1.13196	0.59711	1.46872	1.15135
Plate 8	F07	Isoconazole nitrate (Travogen)	-2.72947	-1.28128	-0.701146	-1.50098
Plate 13	D06	Isoetharine Mesylate	-0.274012	0.423142	0.26696	-0.353289
Plate 6	A03	Isoniazid (Tubizid)	0.460997	0.65039	0.590169	-0.09352
Plate 9	A02	Isoprenaline hydrochloride	-0.392517	-0.281432	0.90016	-0.691356
Plate 12	F08	Isosorbide	0.194636	-0.11678	-0.0200232	0.673379
Plate 2	E11	Isotretinoin	0.0509134	-0.107775	0.0107153	-0.116315
Plate 11	H06	Isovaleramide	1.10152	0.848041	0.823071	1.03565
Plate 14	B08	Isoxicam	-0.246768	0.341278	0.0909099	-0.0919214
Plate 4	A10	Isradipine (Dynacirc)	-0.000755191	0.615525	0.183495	-0.2353
Plate 8	B06	Itraconazole (Sporanox)	0.360952	0.574567	0.359042	0.657472
Plate 7	B05	Ivabradine HCl (Procoralan)	0.4177	0.323885	0.397426	0.930472
Plate 1	C05	Ivacaftor (VX-770)	-11.0728	-1.24839	-11.7262	-4.31358
Plate 2	D06	Ivermectin	-0.601122	0.285799	-0.47398	-0.433379
Plate 2	D07	Ketoconazole	-1.16702	-0.473519	-0.468423	-0.451861
Plate 3	H09	Ketoprofen (Actron)	0.981509	-1.22322	1.28446	0.510985
Plate 3	H10	Ketorolac (Toradol)	1.37218	0.0414759	1.10727	1.08185
Plate 6	E10	Ketotifen fumarate (Zaditor)	-0.125469	-0.776014	-0.414819	-0.80207
Plate 6	D02	Lacidipine (Lacipil, Motens)	0.0441862	-0.595083	-0.632106	-0.561946
Plate 8	E10	L-Adrenaline (Epinephrine)	-1.26642	-0.103544	-0.399526	-1.01314
Plate 6	H11	Lafutidine	0.283345	0.734758	0.941608	0.279619
Plate 4	D05	Lamivudine (Epivir)	0.258444	-0.0679603	-0.174707	0.316797
Plate 9	F07	Lamotrigine	-0.837785	-0.30587	-0.832223	-0.263191
Plate 2	D08	Lansoprazole	-0.564243	0.418448	-0.403708	-0.466628
Plate 7	D03	Lapatinib	-7.08378	-5.01481	-3.96389	-7.30836
Plate 1	A09	Lapatinib Ditosylate (Tykerb)	-8.29883	0.491262	-0.934406	-1.83682
Plate 10	E07	L-Arginine HCl	0.410945	-0.0787465	0.580938	0.301397
Plate 7	G10	L-carnitine (Levocarnitine)	-0.831257	-0.858322	0.610868	0.842766
Plate 1	G08	Leflunomide	1.15285	0.52081	0.29088	1.02184
Plate 1	A10	Lenalidomide	0.982072	1.06428	1.22257	1.40844
Plate 1	G03	Letrozole	0.793774	0.561347	-0.0497032	-0.301998
Plate 1	G04	Leucovorin Calcium	1.60905	0.720998	0.384297	0.684284
Plate 6	A04	Levamisole Hydrochloride (Ergamisol)	0.627513	0.036602	0.600323	0.124317
Plate 2	D09	Levetiracetam	0.524056	0.415163	0.312465	0.847259
Plate 11	F03	Levobetaxolol HCl	-0.239687	-1.00424	-0.782154	-0.23556
Plate 4	E09	Levodopa (Sinemet)	-0.290596	-0.618343	0.0294982	-0.0414084
Plate 6	A05	Levofloxacin (Levaquin)	0.536675	1.20388	0.200669	-0.630222
Plate 4	E10	Levonorgestrel (Levonelle)	0.0830331	-0.309453	0.0581237	0.243956
Plate 7	H08	Levosimendan	-0.30946	-0.0180205	0.3766	2.01808
Plate 7	C08	Levosulpiride (Levogastrol)	0.810346	-0.00496516	0.570612	0.822844
Plate 4	G06	L-Glutamine	-0.018977	-0.359728	-0.0316252	-0.20606
Plate 7	D11	Licofelone	0.105318	0.201371	0.0778796	0.763198
Plate 2	D10	Lidocaine (Alphacaine)	0.628353	-0.209485	0.644319	0.472715
Plate 9	F11	Linagliptin (BI-1356)	-1.61132	-0.887408	-1.421	-0.88685
Plate 8	B07	Lincomycin hydrochloride (Lincocin)	0.21419	0.197274	0.43999	0.892428
Plate 2	G11	Linezolid (Zyvox)	-0.508701	0.399353	0.102326	-0.0432255
Plate 12	G08	Liothyronine Sodium	-0.0741525	-0.328281	-0.488174	0.447111
Plate 6	D05	Liranaftate	-0.619712	0.437538	-0.619639	-0.678945
Plate 7	A07	Lisinopril (Zestril)	0.691389	0.166992	1.07049	-0.386834
Plate 14	B09	Lithium Citrate	-0.326744	0.239761	0.816898	-0.0339395
Plate 10	G08	Lithocholic acid	-0.0274269	-0.299463	-0.904149	-0.247095
Plate 14	B10	Lofexidine HCl	-0.146348	-0.470798	0.591761	-0.0339301
Plate 8	G01	Lomefloxacin hydrochloride (Maxaquin)	-1.01693	-1.4541	-0.464929	-0.751089
Plate 11	F02	Lomerizine HCl	-1.17523	-0.952307	-2.39594	-2.25193
Plate 5	D03	Lomustine (CeeNU)	-0.222895	-0.647408	0.437396	0.487854
Plate 9	D03	Lonidamine	0.119352	-0.544787	0.127314	-0.145671
Plate 8	B08	Loperamide hydrochloride	-3.60281	-1.49198	-4.89492	-4.61793
Plate 2	F01	Lopinavir (ABT-378)	-3.28	-0.980898	-4.39868	-1.45555
Plate 2	D11	Loratadine	0.32123	-0.285622	0.630349	0.0992167
Plate 6	G07	Lornoxicam (Xefo)	-0.117849	-1.08446	-0.622035	0.00690412
Plate 2	E01	Losartan potassium	-0.91607	-0.876628	-0.340662	-0.619949
Plate 4	B03	Loteprednol etabonate	-2.20116	0.753627	-2.57284	1.27046
Plate 6	H08	Lovastatin (Mevacor)	-1.249	0.296947	-0.620261	-0.325443
Plate 11	F04	Loxapine Succinate	-0.803725	-0.84878	-1.52408	-0.514695
Plate 9	C05	L-Thyroxine	0.135545	0.681735	0.0762653	0.323639
Plate 9	G09	Lurasidone HCl	0.257953	-0.752637	-3.9133	-1.14051
Plate 1	C04	Malotilate	0.396367	0.153892	-0.308647	0.252914
Plate 8	B09	Manidipine (Manyper)	-1.47587	0.349126	-2.36212	-0.00729276
Plate 8	E07	Maprotiline hydrochloride	-2.99178	-4.19845	-5.78488	-6.66807
Plate 6	D10	Maraviroc	0.902947	0.223021	-0.344032	0.710053
Plate 3	A11	Marbofloxacin	0.12329	0.971303	0.797953	-0.351607
Plate 1	B08	Masitinib (AB1010)	-1.6801	-0.290448	-2.54785	-3.80328
Plate 1	G10	MDV3100 (Enzalutamide)	0.55299	-0.125732	0.619271	-0.0593755
Plate 7	A05	Mecarbinate	0.17129	0.821167	1.087	0.23575
Plate 6	C09	Meclizine 2HCl	-0.043509	-0.424543	-0.265441	0.358308
Plate 13	D07	Meclocycline Sulfosalicylate	-0.263928	1.01721	-0.0836045	0.601332
Plate 9	H10	Medetomidine HCl	0.691798	0.240569	0.26517	0.978828
Plate 9	A03	Medroxyprogesterone acetate	-0.449272	1.09143	0.834292	1.35693
Plate 13	D08	Medrysone	0.827378	1.43518	0.184707	1.3005
Plate 11	E08	Mefenamic acid	0.147489	-0.300016	0.281745	0.115327
Plate 2	B07	Megestrol Acetate	-0.103898	1.08508	0.118557	1.36974
Plate 6	B10	Meglumine	-0.233548	0.748201	-0.00109617	0.51645
Plate 1	E03	Melatonin	1.00368	0.639808	0.296921	0.401157
Plate 4	F04	Meloxicam (Mobic)	0.113231	-0.929817	-0.481245	-0.467812
Plate 6	G03	Memantine HCl (Namenda)	-1.4142	-1.21825	-1.48679	-0.787084
Plate 6	A07	Menadione	0.125859	0.234486	0.427337	-0.348354
Plate 13	H07	Mepenzolate Bromide	0.745098	0.320223	-0.153732	0.185007
Plate 13	D09	Mepiroxol	0.301155	0.759953	0.0719739	0.707758
Plate 10	D07	Mepivacaine HCl	0.290161	0.503836	0.794872	0.267514
Plate 10	G02	Meptazinol HCl	-0.923259	-1.20073	-0.733158	-0.977349
Plate 11	E07	Mequinol	-0.162155	-0.502214	0.18521	-0.884309
Plate 2	B08	Mercaptopurine	-4.94927	-0.95592	-1.94265	-0.168058
Plate 2	F02	Meropenem	-1.11411	-0.587546	-0.615624	-0.412666
Plate 4	B11	Mesalamine (Lialda)	0.0353777	0.694996	-0.0477818	0.193266
Plate 4	F05	Mesna (Uromitexan, Mesnex)	0.408045	0.116943	-0.428918	-0.0337285
Plate 13	D10	Mesoridazine Besylate	0.0217809	-0.481191	-0.0346413	-1.14084
Plate 7	E03	Mestranol	-0.123039	-0.522233	-0.947918	-0.0755602
Plate 13	D11	Metaproterenol Sulfate	0.0711893	0.0311906	0.201732	-2.22092
Plate 13	E01	Metaraminol Bitartrate	-0.925445	-1.89375	-0.762001	-1.33044
Plate 6	A08	Metformin hydrochloride (Glucophage)	0.0469549	0.576573	0.764851	0.41501
Plate 8	F03	Methacycline hydrochloride (Physiomycine)	-0.791975	-0.0563586	-1.07691	-0.528054
Plate 13	E02	Methapyrilene HCl	0.0993905	-1.25821	-0.299495	0.274657
Plate 11	B06	Methazolamide	-0.446946	-0.461305	-0.558344	-0.625434
Plate 1	G05	Methazolastone	0.463176	0.526883	0.563901	0.723099
Plate 10	C08	Methenamine (Mandelamine)	0.480956	0.157781	1.16194	0.231605
Plate 3	F01	Methimazole (Tapazole, Northyx)	-0.711212	-1.234	-0.574763	-1.44653
Plate 4	F06	Methocarbamol (Robaxin)	0.00321833	0.226534	0.13383	0.137112
Plate 13	E03	Methoxamine HCl	0.352685	-0.402218	-0.326756	0.182811
Plate 6	A09	Methoxsalen (Oxsoralen)	0.227887	0.944793	0.72332	0.0292297
Plate 6	C02	Methscopolamine (Pamine)	0.120533	0.390131	0.388394	-0.367293
Plate 11	C11	Methyclothiazide	0.556806	0.0355388	0.430925	-0.209649
Plate 3	H06	Methyldopa (Aldomet)	0.448603	-0.524933	1.42516	1.25038
Plate 13	H10	Methylhydantoin-5-(D)	1.57823	1.33798	-0.206444	0.954691
Plate 4	F03	Methylprednisolone	-0.307354	1.07858	-1.1374	0.67877
Plate 10	C07	Methylthiouracil	0.698743	0.417005	0.500494	0.0812933
Plate 13	E04	Meticrane	0.402536	-0.532886	-0.930059	-0.216176
Plate 3	F02	Metolazone (Zaroxolyn)	-0.681835	-0.796931	-0.359865	-0.593807
Plate 5	E02	Metoprolol tartrate	0.498269	-0.287527	-0.352534	-0.188975
Plate 13	H11	Metrizamide	1.10015	1.27584	-0.152222	0.467857
Plate 5	G09	Metronidazole (Flagyl)	-0.361354	-0.212454	-0.0656669	0.512216
Plate 12	H02	Mevastatin	-1.79734	0.0386672	-1.62147	-0.724504
Plate 12	H03	Mexiletine HCl	0.761154	1.1201	0.403851	-0.225735
Plate 12	D07	Mezlocillin Sodium	0.622111	0.0439269	0.443593	-0.0925159
Plate 2	F03	Mianserin hydrochloride	-0.444029	-0.913356	-1.42439	-1.09273
Plate 8	F09	Miconazole (Monistat)	-2.4754	-1.54954	-2.04325	-2.34007
Plate 6	A10	Miconazole nitrate	-2.35615	-0.859194	-0.579295	-1.85105
Plate 9	C11	Mifepristone (Mifeprex)	-2.96305	-0.786948	-2.80699	-0.38596
Plate 9	B10	Miglitol (Glyset)	0.402786	0.943042	1.00273	0.754795
Plate 10	C09	Milnacipran HCl	0.105625	0.151206	0.967426	0.595039
Plate 8	B10	Milrinone (Primacor)	-0.295448	0.902087	0.167778	0.646017
Plate 12	H04	Minocycline HCl	0.484685	1.49828	-1.60986	1.09483
Plate 2	F04	Minoxidil	0.129068	-0.920868	-0.15769	-0.286144
Plate 10	H03	Mirabegron (YM178)	0.781479	0.344477	0.0325321	-0.296333
Plate 6	E06	Mirtazapine (Remeron, Avanza)	-0.274737	0.415504	-0.339033	0.366042
Plate 14	D03	Misoprostol	-1.30796	-0.4086	-0.529985	-1.03611
Plate 7	A04	Mitiglinide calcium	0.151878	0.345455	1.072	-0.101908
Plate 4	F02	Mitotane (Lysodren)	-0.646961	-0.612802	-1.09478	-0.921194
Plate 8	B11	Mitoxantrone Hydrochloride	-16.9503	-9.60648	-15.8329	-8.01942
Plate 7	C10	Mizolastine (Mizollen)	0.815841	-0.138143	-0.361979	-0.434092
Plate 2	F05	Mizoribine (Bredinin)	0.310959	-0.207444	-0.703098	-0.0110612
Plate 10	G06	Moclobemide	-0.493915	0.00871322	-0.389589	0.352875
Plate 7	A10	Moexipril HCl	0.147007	0.711521	0.57363	-0.351912
Plate 10	B03	Moguisteine	0.425539	0.492375	0.592734	-0.405314
Plate 6	C10	Mometasone furoate	-0.598139	1.28656	-1.42832	1.54707
Plate 4	A04	Monobenzone (Benoquin)	-3.35742	-1.23084	-2.93462	-3.84003
Plate 12	G04	Montelukast Sodium	0.136992	-0.259484	-1.04112	0.146022
Plate 8	C01	Moroxydine	-0.0867586	0.05504	-0.2748	-1.03597
Plate 2	F06	Mosapride citrate	-0.0422107	-0.751292	0.110429	-0.279506
Plate 13	E05	Moxalactam Disodium	0.602254	0.308265	0.225831	0.660441
Plate 3	B01	Moxifloxacin hydrochloride	-0.413241	-0.211609	-0.114902	-0.830171
Plate 7	A01	Moxonidine	-0.175742	0.322067	-0.149901	-0.425282
Plate 3	C02	Mycophenolate mofetil (CellCept)	-6.15979	-2.47684	-5.45806	-3.17182
Plate 8	C02	Mycophenolic (Mycophenolate)	-5.43605	-2.05022	-5.29395	-3.02886
Plate 11	C06	Nabumetone	-0.0806156	0.686241	0.482073	1.61462
Plate 10	B04	Nadifloxacin	0.450039	-0.0289256	-0.0824942	-0.441075
Plate 2	F07	Nafamostat mesylate	0.512178	-0.248625	0.032298	-0.0432577
Plate 11	B09	nafcillin sodium monohydrate	0.477255	0.703209	0.0750137	0.503452
Plate 10	D08	Naftifine HCl	-0.0679756	-0.246317	-0.0884219	0.67213
Plate 7	E04	Naftopidil (Flivas)	-0.598568	-0.200269	-1.53679	-0.704336
Plate 7	G07	Nalidixic acid (NegGram)	-0.103413	-0.633156	-0.129846	0.365065
Plate 13	E06	Nalmefene HCl	1.25972	0.732676	0.471899	0.601977
Plate 10	A03	Naloxone HCl	-0.049298	0.822068	1.16893	-0.194574
Plate 7	C07	Naltrexone HCl	0.328483	0.585145	0.0710517	0.333201
Plate 8	E08	Naphazoline hydrochloride (Naphcon)	0.0527186	0.0466502	-0.310237	0.136875
Plate 3	G04	Naproxen (Aleve)	-0.317367	-0.415247	-1.24407	-0.0423417
Plate 3	B07	Naratriptan HCl	0.200822	0.720759	0.0638252	0.29487
Plate 3	D02	Natamycin (Pimaricin)	0.0720889	0.197794	-0.365669	-0.728568
Plate 8	C03	Nateglinide (Starlix)	0.254924	0.46162	0.0790824	-0.0416473
Plate 3	D08	Nebivolol (Bystolic)	-5.57807	-3.10516	-7.8782	-6.76039
Plate 6	B07	Nefiracetam (Translon)	-0.220544	0.671884	-0.0657406	0.486911
Plate 12	D08	Nefopam HCl	0.747198	0.419226	-0.0138495	0.343179
Plate 1	E10	Nelarabine (Arranon)	1.35349	-0.53409	0.516437	0.261848
Plate 9	A04	Neomycin sulfate	-0.33814	0.343929	1.0925	-0.199074
Plate 8	C04	Neostigmine bromide (Prostigmin)	0.446434	0.0140916	0.269325	0.304007
Plate 1	H02	Nepafenac	1.88632	1.23853	2.04621	1.02776
Plate 11	C07	Netilmicin Sulfate	-0.182965	0.879449	0.472679	0.255431
Plate 4	G01	Nevirapine (Viramune)	-0.756635	-1.05766	-0.195047	-1.63239
Plate 4	G03	Niacin (Nicotinic acid)	0.170882	-1.43611	-0.239726	-0.271404
Plate 13	E07	Nialamide	0.403908	0.310478	0.0681752	-0.123829
Plate 12	D09	Nicardipine HCl	-0.925549	-1.01147	-0.0147673	-0.192628
Plate 9	F10	Niclosamide (Niclocide)	-13.594	-7.97278	-12.8066	-6.27345
Plate 6	B08	Nicorandil (Ikorel)	0.274867	0.140506	0.573459	0.527427
Plate 5	G03	Nicotinamide (Niacinamide)	-0.488999	-0.784471	0.619777	0.66111
Plate 13	H02	Nicotine Ditartrate	0.664994	0.838149	0.166773	1.2982
Plate 5	B07	Nifedipine (Adalat)	0.457976	-0.137553	0.492966	0.826472
Plate 14	B11	Nifenazone	-1.18176	-0.260352	-0.136346	0.420285
Plate 9	F02	Niflumic acid	-0.220893	-1.44646	-0.570189	-0.161551
Plate 12	D10	Nifuroxazide	0.649109	0.189586	0.296126	0.428278
Plate 1	A11	Nilotinib (AMN-107)	1.10588	1.75715	1.57568	0.973329
Plate 9	D10	Nilvadipine (ARC029)	-1.98261	-0.120975	-0.629025	-0.0284784
Plate 6	G01	Nimesulide	-0.716829	-0.700896	-0.790746	-1.23039
Plate 4	G04	Nimodipine (Nimotop)	-0.690961	-1.05277	-1.16482	-0.553128
Plate 4	G05	Nisoldipine (Sular)	-1.98968	-1.26366	-1.95806	-0.395193
Plate 14	D01	Nitarsone	-0.63817	-1.90281	-0.243411	-0.810098
Plate 3	G05	Nitazoxanide (Alinia, Annita)	-1.61413	-0.794413	-0.75356	0.266118
Plate 12	H10	Nithiamide	1.99825	0.864384	-0.726195	0.566413
Plate 8	C05	Nitrendipine	0.260704	0.441802	-0.356079	-0.210646
Plate 3	H08	Nitrofurazone (Nitrofural)	0.413867	-1.47144	0.86376	0.613736
Plate 5	F07	Nizatidine	0.146515	-0.792727	-0.104543	0.262895
Plate 14	A01	Nomifensine Maleate	-1.68226	-1.63809	-0.420034	-1.72569
Plate 9	D07	Noradrenaline bitartrate monohydrate (Levophed)	0.273319	0.129476	1.11291	-0.212257
Plate 11	B07	norethindrone	-0.558038	0.367978	0.597519	0.838651
Plate 3	C09	Norfloxacin (Norxacin)	-0.297341	0.942232	0.458561	0.322294
Plate 13	G06	Noscapine HCl	-0.754261	-0.712769	-1.88591	-0.05769
Plate 8	C06	Novobiocin sodium (Albamycin)	0.813716	0.905974	0.389981	0.211262
Plate 6	A02	Nystatin (Mycostatin)	-0.429263	0.190976	0.414928	-0.657863
Plate 3	A10	Ofloxacin (Floxin)	0.281537	0.847153	0.941497	0.236631
Plate 8	C07	Olanzapine (Zyprexa)	0.448854	0.515524	0.339107	0.316365
Plate 3	E07	Olmesartan medoxomil (Benicar)	0.311059	0.542283	0.112685	0.00537785
Plate 8	C08	Olopatadine hydrochloride (Opatanol)	0.603166	0.23589	0.367001	0.957436
Plate 11	B08	olsalazine sodium	0.386965	0.212617	0.619307	0.452433
Plate 2	F08	Omeprazole (Prilosec)	-0.48379	-0.306284	0.0794475	-0.620676
Plate 6	D04	Ondansetron (Zofran)	-0.42974	-0.133552	0.0936909	0.198741
Plate 2	F09	Ondansetron hydrochloride (Zofran)	0.0779508	-1.14116	0.0693639	0.165741
Plate 12	B02	Orbifloxacin	-0.229709	-1.11019	0.0823999	-1.28224
Plate 3	G07	Orlistat (Alli, Xenical)	-1.62052	-0.961072	-1.34423	-2.78565
Plate 10	B10	Ornidazole	0.465671	0.748655	-0.463625	0.664064
Plate 6	H02	Orphenadrine citrate (Norflex)	-0.305732	-0.206848	0.946588	-0.302928
Plate 9	C04	Oseltamivir phosphate (Tamiflu)	0.406807	-0.246095	0.514774	0.240392
Plate 7	F07	OSI-420 (Desmethyl Erlotinib)	-3.81581	-1.31558	-2.61557	-0.362975
Plate 9	H01	Otilonium Bromide	0.011821	-0.318261	0.0999101	-0.580943
Plate 10	H10	Ouabain	-14.1763	-8.44551	-13.2982	-7.2305
Plate 8	H10	Oxacillin sodium monohydrate	1.3782	0.651363	0.971081	1.40969
Plate 1	F07	Oxaliplatin (Eloxatin)	-0.615998	-0.62249	-0.207183	0.28411
Plate 12	H08	Oxaprozin	1.1224	1.506	0.103792	0.550388
Plate 2	F10	Oxcarbazepine	-0.384341	-0.682789	-0.121861	-0.49441
Plate 14	C01	Oxeladin Citrate	-0.963117	-2.23617	-0.391849	-1.81036
Plate 13	E08	Oxethazaine	-6.11123	-7.15208	-5.30109	-5.97114
Plate 5	C06	Oxfendazole	-3.28853	-0.759969	-1.90524	-1.18735
Plate 5	D09	Oxibendazole	-9.70601	-5.45641	-6.54884	-3.37871
Plate 14	C02	Oxiglutatione Disodium Salt	0.158577	-0.0708847	0.254857	-0.315881
Plate 13	E09	Oxprenolol HCl	0.0914772	-0.043624	-0.353314	0.546545
Plate 12	H07	Oxybuprocaine HCl	0.134296	0.238216	0.295953	-0.0872651
Plate 4	G08	Oxybutynin (Ditropan)	-0.662979	-1.05884	-0.991734	-0.953643
Plate 10	B09	Oxybutynin chloride	-0.526106	-0.228082	-1.60281	0.206931
Plate 8	C09	Oxymetazoline hydrochloride	0.212713	0.663862	-0.102552	0.473954
Plate 11	F05	Oxymetholone	-0.567575	0.213327	-0.537757	-0.179763
Plate 4	H09	Oxytetracycline (Terramycin)	0.987843	-1.62176	0.0453209	0.20662
Plate 6	G11	Oxytetracycline dihydrate	-0.472116	-0.400767	-0.522082	-0.067119
Plate 8	C10	Ozagrel	0.393898	0.617084	0.595814	0.775852
Plate 7	A02	Ozagrel HCl	0.330424	0.385875	0.60753	-0.966441
Plate 1	C08	Paclitaxel (Taxol)	-10.0677	-4.9569	-6.69022	-4.4181
Plate 7	H03	Paeoniflorin	0.575755	0.834248	1.00504	1.41199
Plate 4	E07	Paliperidone (Invega)	0.154189	-0.291059	-0.408972	0.678583
Plate 9	H03	Palonosetron HCl	-0.783437	0.298657	-0.898985	-0.289321
Plate 2	B09	Pamidronate Disodium	1.07564	0.802768	0.253135	0.554412
Plate 8	C11	Pancuronium (Pavulon)	-0.277472	0.245764	-0.00890818	0.335574
Plate 8	D01	Pantothenic acid (pantothenate)	0.0512783	-0.768829	-0.366367	-0.740621
Plate 12	D11	Paromomycin Sulfate	0.717502	-0.0233939	0.808563	-0.636692
Plate 9	E07	Paroxetine HCl	-4.36099	-4.70961	-9.21207	-8.06271
Plate 14	C03	Pasiniazid	0.35184	-0.00736754	-0.181404	-0.0113198
Plate 9	E10	Pazopanib	-0.0501412	0.790628	0.0948788	0.113248
Plate 1	B01	Pazopanib HCl	-1.35035	0.470416	-1.44212	-0.760971
Plate 9	D08	PCI-32765 (Ibrutinib)	-2.02088	0.809279	-1.21561	1.2197
Plate 5	E01	Pefloxacin mesylate	-0.419156	-0.974174	0.21735	-1.24961
Plate 1	C03	Pemetrexed	-4.17823	-1.07119	-0.634448	0.94353
Plate 10	H02	Pemirolast (BMY 26517) potassium	0.834774	0.391111	1.09405	0.612086
Plate 12	E01	Penciclovir	-1.05301	-0.642284	-1.28655	-1.41235
Plate 12	B03	Penfluridol	-16.7601	-10.8784	-15.4045	-8.64072
Plate 5	D10	Penicillamine (Cuprimine)	0.714612	0.512473	0.222875	0.398776
Plate 10	H01	Pentamidine	-5.95646	-2.34981	-2.81828	-2.10529
Plate 13	E10	Pentoxifylline	0.491113	0.0382645	0.405937	-0.296305
Plate 9	D09	Peramivir Trihydrate	0.0562684	0.830747	0.722202	0.0740238
Plate 10	G07	Pergolide mesylate	-0.607046	-0.353223	-1.25784	0.174447
Plate 3	C06	Perindopril Erbumine (Aceon)	-0.36685	-0.0490365	-0.0321025	-0.0893026
Plate 9	B01	Phenacetin	-0.0172122	0.0978154	-1.02275	-0.610001
Plate 13	A02	Phenazopyridine HCl	-1.31859	-0.278004	0.616861	1.05776
Plate 8	G04	Phenformin hydrochloride	-0.882157	-0.441288	-0.143688	-0.215292
Plate 5	H09	Phenindione (Rectadione)	0.476493	0.783677	2.3048	0.925581
Plate 11	C01	Pheniramine Maleate	-0.854608	-0.972531	-0.443303	-0.746307
Plate 13	G07	Phenothrin	-0.431541	-0.845904	-0.850369	0.0512799
Plate 8	D02	Phenoxybenzamine HCl	0.174937	-0.646549	-0.718163	-0.435147
Plate 6	F11	Phentolamine mesilate	-0.05638	0.0457745	0.466653	0.283401
Plate 4	A06	Phenylbutazone (Butazolidin, Butatron)	0.565073	1.01437	0.838986	-0.055406
Plate 9	A05	Phenylephrine HCl	-0.957049	0.360483	0.473392	-1.36366
Plate 8	F02	Phenytoin (Lepitoin)	-0.317795	-1.1651	-0.643451	-0.125838
Plate 8	F01	Phenytoin sodium (Dilantin)	-0.986398	-1.65945	-0.230223	-0.924336
Plate 14	C10	Phosphatidylcholine	-0.0532003	-0.713492	-0.0860326	-0.480982
Plate 13	G08	Phthalylsulfacetamide	0.261048	-0.306334	-2.17539	0.697568
Plate 13	D01	Physostigmine Hemisulfate Salt	-0.352561	-0.731642	0.477707	-0.696132
Plate 13	E11	Physostigmine Salicylate	0.21656	0.0684171	0.408842	-1.00938
Plate 14	C04	Picrotoxinin	0.22747	0.280628	0.190636	0.358862
Plate 10	B05	Pidotimod	0.367265	1.28171	0.195857	0.690382
Plate 12	H09	Pilocarpine HCl	1.32057	0.907406	0.853476	0.997563
Plate 14	D07	Pimecrolimus	-3.07185	-0.266366	-3.37912	-1.77116
Plate 3	D09	Pimobendan (Vetmedin)	-3.15944	-2.54867	-4.13617	-2.53943
Plate 13	G01	Pimozide	-3.76089	-3.96378	-6.05844	-5.49058
Plate 13	G09	Pinacidil	0.536873	0.0824318	-8.44688	0.429341
Plate 14	C05	Pindolol	0.595361	0.47445	-0.121462	-0.163484
Plate 9	B11	Pioglitazone (Actos)	-0.0499038	0.612551	0.726833	0.823476
Plate 6	G06	Pioglitazone hydrochloride (Actos)	-0.854766	-1.09665	-1.06717	-0.20205
Plate 13	F01	Pipenzolate Bromide	-0.52654	-1.24127	-0.33752	0.0843044
Plate 12	H01	Piperacillin Sodium	0.593848	0.593607	-0.427032	-0.385814
Plate 13	F02	Piromidic Acid	-0.575507	-1.32983	0.0994338	0.119208
Plate 4	D10	Piroxicam (Feldene)	0.93717	-0.142676	-0.0485228	0.211371
Plate 4	G10	Pitavastatin calcium (Livalo)	-7.40485	-2.89163	-6.96513	-2.20854
Plate 2	F11	Pizotifen malate	-1.25396	-1.98245	-1.54629	-3.35392
Plate 14	D08	Plerixafor (AMD3100)	0.729492	0.136691	-0.139921	0.345066
Plate 9	F08	PMSF (Phenylmethylsulfonyl Fluoride)	0.21924	-0.708834	-1.11014	0.135955
Plate 3	D10	Pomalidomide	0.633843	0.449979	0.832066	0.91652
Plate 3	B08	Ponatinib (AP24534)	-16.2145	-9.80709	-14.5464	-9.62913
Plate 1	H04	Posaconazole	2.51677	1.26361	2.32363	0.672912
Plate 14	B02	Potassium Canrenoate	-0.51204	-0.490916	0.213072	0.0818833
Plate 5	G01	Potassium iodide	-0.0102851	-1.11654	-0.258356	-0.592609
Plate 3	B10	Pralatrexate (Folotyn)	-5.40705	-2.49538	-0.764607	-0.645253
Plate 8	A07	Pramipexole (Mirapex)	0.395523	0.592888	0.839837	0.280501
Plate 6	E04	Pramipexole dihydrochloride monohydrate	-1.06956	-0.523837	-0.285799	-0.485988
Plate 9	C02	Pramiracetam	0.452949	-0.379451	-0.166762	0.201962
Plate 11	F10	Pramoxine HCl	0.416311	-0.496956	-1.0304	-0.00620523
Plate 5	C05	Pranlukast	0.194222	0.820742	-0.119853	0.338654
Plate 6	B03	Pranoprofen	0.27884	0.0574715	0.0833942	-0.351662
Plate 1	H05	Prasugrel (Effient)	2.04155	2.07564	2.07554	1.5101
Plate 9	G04	Pravastatin sodium	0.569279	-0.633285	-0.873523	-0.0605787
Plate 4	C06	Praziquantel (Biltricide)	0.418659	0.298714	0.20067	-0.00963124
Plate 2	H03	Prazosin HCl	-4.46002	-4.3829	-9.26345	-5.34727
Plate 4	F07	Prednisolone (Hydroretrocortine)	0.123365	0.914187	-1.72256	1.83173
Plate 9	A06	Prednisolone acetate (Omnipred)	-0.248232	1.861	0.142945	1.4902
Plate 3	F11	Prednisone (Adasone)	0.340533	-0.629048	0.281199	-0.162932
Plate 5	H04	Pregnenolone	1.0807	1.13026	1.13586	1.27046
Plate 13	H03	Pridinol Methanesulfonate	0.606812	0.531344	-0.901268	0.955005
Plate 3	F09	Prilocaine	-0.0436048	-0.496637	-0.727217	0.147783
Plate 13	A04	Primaquine Diphosphate	-0.569318	-0.0708595	-0.0191504	-1.46872
Plate 6	B06	Primidone (Mysoline)	0.09492	0.744423	0.253404	-0.0142267
Plate 14	A02	Proadifen HCl	-2.17125	-1.47285	-1.12057	-3.44391
Plate 11	A04	Probenecid (Benemid)	0.411934	-0.0965839	0.753476	0.32353
Plate 7	D09	Probucol	0.71826	0.0642038	0.108016	0.41769
Plate 11	A05	Procaine (Novocaine) HCl	0.267681	0.243163	-0.0196227	-0.72188
Plate 6	D03	Procarbazine HCl (Matulane)	-0.0833215	-0.692022	-1.15867	0.0385369
Plate 14	C06	Prochlorperazine Dimaleate	-2.6503	-2.66472	-2.70976	-4.16103
Plate 14	C07	Procodazole	0.305059	0.744522	0.0388866	-0.0931209
Plate 13	F03	Procyclidine HCl	-0.635236	-1.07525	-1.48782	-1.23855
Plate 4	D04	Progesterone (Prometrium)	-0.637491	0.314532	-0.220495	-0.173812
Plate 8	D03	Propafenone (Rytmonorm)	-0.809021	-1.09585	-1.05598	-2.76541
Plate 5	C04	Proparacaine HCl	0.288601	0.548992	0.00385565	-0.594956
Plate 11	E06	Propranolol HCl	0.24258	-0.138488	0.0304411	-0.729084
Plate 6	C11	Propylthiouracil	0.986614	1.15069	-0.400542	1.15028
Plate 5	F02	Protionamide (Prothionamide)	0.301673	-0.745186	-0.639251	-0.259951
Plate 4	H02	Pyrazinamide (Pyrazinoic acid amide)	0.855478	-0.241144	0.909587	-0.40553
Plate 3	E11	Pyridostigmine Bromide (Mestinon)	-0.342708	-0.434425	-0.465224	-0.0374861
Plate 10	B06	Pyridoxine hydrochloride	-0.0796333	0.825343	-0.0610905	0.371553
Plate 14	A03	Pyrilamine Maleate	-0.421514	-0.0945058	0.358474	-1.37629
Plate 6	E01	Pyrimethamine	-4.4002	-0.750204	-1.48869	0.187562
Plate 11	E05	Pyrithione zinc	-14.6558	-9.41691	-13.4825	-8.83558
Plate 4	H03	Quetiapine fumarate (Seroquel)	-0.301333	-0.786353	0.267711	-1.45599
Plate 9	B03	Quinapril HCl (Accupril)	0.679901	-0.0572284	0.618127	-0.413145
Plate 8	D04	Quinine hydrochloride dihydrate	0.00885483	0.0522689	-0.663727	-0.440599
Plate 14	C08	Quipazine Maleate	0.405055	-0.00680069	0.188089	0.66449
Plate 13	F04	R-(-)-Apomorphine HCl Hemihydrate	-1.41369	-0.787066	-1.67079	-0.552506
Plate 8	D05	Racecadotril (Acetorphan)	0.385347	0.0584326	0.045904	0.673377
Plate 13	F05	Ractopamine HCl	-0.923037	-0.00821856	-0.346878	-0.48109
Plate 6	D11	Raltegravir (MK-0518)	1.20589	0.127841	0.273251	0.284795
Plate 1	H06	Ramelteon (TAK-375)	2.30275	1.63329	1.3078	1.95002
Plate 5	A10	Ramipril (Altace)	0.344562	0.559123	0.455194	0.276808
Plate 5	B02	Ranitidine (Zantac)	1.128	0.778669	0.428146	0.357663
Plate 5	B01	Ranolazine (Ranexa)	0.633807	0.117849	0.333934	-0.577687
Plate 2	H04	Ranolazine dihydrochloride	1.01397	0.73676	1.08082	0.388752
Plate 1	B02	Rapamycin (Sirolimus)	-5.08425	-1.6823	-6.44672	-2.06349
Plate 7	C06	Rasagiline mesylate	0.729787	0.383763	0.160985	-0.421327
Plate 6	F07	Rebamipide	-0.46521	-0.754013	-0.206258	-0.40157
Plate 10	F09	Reboxetine mesylate	-0.337111	-1.11058	0.222415	-0.448995
Plate 1	D01	Regorafenib (BAY 73-4506)	-2.8214	0.188673	-1.41704	0.253769
Plate 2	H05	Repaglinide	0.913243	0.857578	0.773169	1.31794
Plate 3	E05	Reserpine	-3.4447	-1.61405	-3.06327	-3.08628
Plate 2	G01	Resveratrol	-2.11939	-2.48033	-2.75913	-3.0427
Plate 11	C10	Retapamulin	-0.16861	-0.64657	0.496193	-1.69267
Plate 8	D06	Ribavirin (Copegus)	2.00119	0.582585	0.759127	0.281125
Plate 8	G02	Riboflavin (Vitamin B2)	-0.0788317	-0.664467	-0.43779	-0.221838
Plate 4	F11	Rifabutin (Mycobutin)	-1.77283	-0.776763	-2.0851	-1.47537
Plate 4	H04	Rifampin (Rifadin, Rimactane)	-0.753152	0.44054	0.415249	-0.0737677
Plate 4	G11	Rifapentine (Priftin)	-2.06978	-1.00955	-1.82087	-0.0451415
Plate 5	A07	Rifaximin (Xifaxan)	-0.797409	0.516354	-0.185927	0.298819
Plate 3	F05	Riluzole (Rilutek)	-0.81087	-0.685034	-0.654917	-0.504089
Plate 6	B05	Rimantadine (Flumadine)	0.0893453	0.241248	-0.255398	-0.141595
Plate 9	F04	Rimonabant (SR141716)	-3.72169	-1.49262	-3.69593	-2.1307
Plate 2	H06	Risedronate sodium	1.31789	0.417281	0.741587	1.07458
Plate 5	E08	Risedronic acid (Actonel)	0.913483	0.140746	0.300766	0.322843
Plate 3	F06	Risperidone (Risperdal)	-0.36145	-0.219974	-0.522967	-0.207726
Plate 8	F06	Ritodrine hydrochloride (Yutopar)	-0.51082	-0.792109	-0.272516	-0.409756
Plate 1	D02	Ritonavir	-0.775339	-0.0989567	-0.753573	-0.0776418
Plate 9	E06	Rivaroxaban (Xarelto)	-0.0423354	0.157081	0.79415	0.0686576
Plate 7	B06	Rivastigmine tartrate (Exelon)	0.610557	0.345205	0.700908	0.0178793
Plate 3	E10	Rizatriptan Benzoate (Maxalt)	0.503622	-0.383807	0.289245	0.699355
Plate 2	G02	Rocuronium bromide	-0.453997	-0.816613	-0.352472	-0.726176
Plate 9	G08	Rofecoxib (Vioxx)	1.34927	-0.270102	-2.81485	-0.00401826
Plate 7	E09	Roflumilast (Daxas)	-0.221121	0.0603507	0.0846874	0.620947
Plate 2	H07	Rolipram	0.463828	0.647873	1.03351	0.458767
Plate 13	F06	Rolitetracycline	0.876577	0.0696292	-0.117508	0.192125
Plate 11	D04	Ronidazole	0.042144	0.465935	0.421309	-0.122847
Plate 10	F06	Ropinirole HCl	0.0696362	-0.203169	0.0905024	-0.251786
Plate 11	D01	Ropivacaine HCl	-0.940017	-1.09489	-1.97656	-0.457527
Plate 8	H04	Rosiglitazone (Avandia)	1.50884	1.21796	1.65412	0.989105
Plate 7	A06	Rosiglitazone HCl	0.519909	1.28847	1.03282	0.554129
Plate 8	D07	Rosiglitazone maleate	1.0317	0.872182	0.165148	0.326247
Plate 7	F03	Rosuvastatin calcium (Crestor)	-0.350312	-0.978213	-0.46601	-0.385796
Plate 5	F01	Roxatidine acetate HCl	-0.337364	-1.73457	0.0272971	-0.205305
Plate 8	D08	Roxithromycin (Roxl-150)	0.501328	0.0685839	0.0738337	0.320984
Plate 1	H03	Rufinamide (Banzel)	2.40976	1.98923	1.83536	0.969903
Plate 2	E10	Ruxolitinib (INCB018424)	0.43783	-0.248033	0.250505	-0.153802
Plate 7	E05	S-(+)-Rolipram	-0.44433	-0.0299305	-0.968233	-0.628461
Plate 8	D09	Salbutamol sulfate (Albuterol)	-0.0540831	-0.692323	-0.0178385	-0.202532
Plate 12	E04	Salicylanilide	-0.385667	-0.185884	-1.29913	0.824432
Plate 6	C01	Sarafloxacin HCl	0.273693	-0.167475	0.5245	-0.0880993
Plate 12	E05	Sasapyrine	0.276999	-0.121037	-0.40549	0.633297
Plate 3	D06	Saxagliptin (BMS-477118,Onglyza)	0.443539	1.11818	0.0291484	-0.154375
Plate 8	G07	Scopine	-0.49014	-0.332153	0.12064	0.282663
Plate 8	D10	Scopolamine hydrobromide	0.774719	-0.173644	0.635753	0.667313
Plate 8	F10	Secnidazole (Flagentyl)	-0.254083	-0.075702	0.127109	-0.50229
Plate 13	A10	Serotonin HCl	0.621667	0.678687	1.21921	0.383571
Plate 10	D10	Sertaconazole nitrate	-0.81531	-0.314912	-0.150148	-0.681284
Plate 11	C08	Sertraline HCl	-9.83094	-5.7272	-13.8499	-8.74848
Plate 11	H11	Sevelamer HCl	1.86618	1.0404	0.480675	0.592259
Plate 2	H08	Sildenafil citrate	1.58026	0.671328	1.79559	1.25323
Plate 3	F04	Silodosin (Rapaflo)	-0.111714	-0.286036	-0.556633	-0.440372
Plate 5	A09	Simvastatin (Zocor)	-3.09278	0.0832535	-2.2526	-1.86553
Plate 7	E11	Sitafloxacin hydrate	-0.117553	-0.127335	-0.771723	-0.383927
Plate 14	D02	Sodium 4-aminohippurate Hydrate	0.445375	-0.267881	-0.261739	-1.54103
Plate 13	A11	Sodium ascorbate	-0.472731	0.70915	1.26309	-0.061518
Plate 6	D07	Sodium butyrate	0.455791	0.419514	-0.297933	0.0954852
Plate 12	D02	Sodium Gluconate	-1.01698	-0.342866	-0.498388	-0.635436
Plate 10	H07	Sodium Monofluorophosphate	1.65188	0.308379	-0.750157	0.54715
Plate 11	E04	Sodium nitrite	-0.405714	-0.358989	-0.209471	-0.172893
Plate 11	D02	Sodium Nitroprusside	-0.602776	-2.31411	-2.86144	-3.5188
Plate 6	D08	Sodium orthovanadate	0.311887	-0.0777133	0.212569	1.042
Plate 11	A02	Sodium Picosulfate	0.222701	0.687374	0.834217	-0.153226
Plate 10	C06	Sodium salicylate	-0.103288	0.173417	0.151039	-0.021683
Plate 9	H02	Solifenacin succinate	0.0431456	-1.54092	-1.86131	-3.88511
Plate 1	B03	Sorafenib (Nexavar)	-8.8053	-2.87418	-11.6694	-4.15051
Plate 7	G11	Sorbitol (Glucitol)	0.184829	0.11389	-0.0077309	0.14762
Plate 8	D11	Sotalol (Betapace)	-0.55805	0.0818885	-0.13058	0.323911
Plate 5	F04	Sparfloxacin	-0.313769	-0.687372	-0.902592	-1.64358
Plate 8	E01	Spectinomycin hydrochloride	-0.813006	-1.05875	-0.3979	-0.912887
Plate 11	F01	Spiramycin	-0.998852	-0.8872	-3.63852	-0.302588
Plate 11	C09	Spironolactone	-1.32313	-0.079046	-0.585487	0.154418
Plate 2	G03	Stavudine	0.178274	-0.719713	-1.03414	-0.595224
Plate 9	A07	Streptomycin sulfate	-1.28035	1.2719	1.07033	1.35247
Plate 2	B10	Streptozotocin (Zanosar)	0.318406	1.16987	0.383454	-0.284216
Plate 6	G09	Strontium ranelate (Protelos)	-0.670953	-0.764001	0.137952	0.3768
Plate 12	G06	Sucralose	-0.277515	0.120653	-0.445904	0.651938
Plate 6	B01	Sulbactam	0.250615	-0.132219	-0.365976	-0.652907
Plate 8	G11	Sulbactam sodium (Unasyn)	-2.19221	0.257496	0.341467	0.369935
Plate 11	H08	Sulconazole Nitrate	-1.47488	-1.12344	-3.02167	-0.839584
Plate 11	E11	sulfacetamide sodium	0.502179	0.615581	-0.352806	0.52224
Plate 4	H07	Sulfadiazine	-0.151186	0.100008	1.00484	-0.108648
Plate 8	E02	Sulfadoxine (Sulphadoxine)	0.0310537	-0.655349	-0.103742	-0.1769
Plate 12	D03	Sulfaguanidine	0.101504	0.0921319	0.0985051	-0.598746
Plate 10	C04	Sulfamerazine	0.601074	-0.0034493	0.409702	0.236838
Plate 3	F08	Sulfameter (Bayrena)	0.574217	-0.0920132	0.27265	0.386052
Plate 10	C05	Sulfamethazine	-0.424097	0.716554	0.237411	0.371198
Plate 6	A11	Sulfamethizole (Proklar)	0.510958	0.232811	0.366228	-0.31294
Plate 5	H05	Sulfamethoxazole	0.860428	0.243488	1.9246	0.894463
Plate 4	C02	Sulfanilamide	0.0606089	0.684439	0.639862	0.275915
Plate 3	F07	Sulfapyridine (Dagenan)	0.00680201	-0.302311	-0.0421573	0.449798
Plate 3	E01	Sulfasalazine (Azulfidine)	-0.699091	-0.625329	-0.133293	-1.46982
Plate 10	B08	Sulfathiazole	0.0880229	0.869577	-0.417303	0.234212
Plate 5	H06	Sulfisoxazole	-0.0247647	0.16366	1.08534	1.0535
Plate 6	E02	Sulindac (Clinoril)	-1.33532	-0.898996	-0.82764	-0.211888
Plate 6	B04	Sulphadimethoxine	0.261684	0.892569	0.126843	0.657567
Plate 2	H09	Sumatriptan succinate	0.996634	0.636932	2.12526	0.973593
Plate 1	B04	Sunitinib Malate (Sutent)	-3.94449	-1.91351	-7.12285	-2.86521
Plate 6	E05	Suplatast tosylate	-0.280753	-0.0901078	-0.479852	-0.464361
Plate 4	H01	Suprofen (Profenal)	0.276941	-0.374424	1.34615	-1.11418
Plate 13	G10	Suxibuzone	0.7626	0.164789	0.0924844	-0.276487
Plate 13	F11	Tacrine HCl	-0.0452562	-0.904408	-1.15802	-0.900758
Plate 3	C10	Tadalafil (Cialis)	-0.0839704	0.619732	0.333073	0.437702
Plate 5	G04	Talc	-0.802624	-0.0974397	0.0223915	0.0439757
Plate 7	F11	TAME	-0.535827	-0.867235	-0.0589128	0.641614
Plate 6	B09	Tamoxifen Citrate (Nolvadex)	-3.71483	-4.63637	-4.65	-6.85082
Plate 6	E03	Taurine	-1.07266	-0.246241	-0.630862	-0.146132
Plate 3	D11	Tazarotene (Avage)	0.365528	0.0802561	0.393422	0.0622093
Plate 7	F02	Tebipenem pivoxil (L-084)	-0.498202	-0.602043	-0.569719	-0.375333
Plate 2	G04	Teicoplanin	0.345261	-0.416233	-0.177159	0.144416
Plate 3	D05	Telaprevir (VX-950)	-2.00479	-0.102458	-0.967595	-0.810706
Plate 4	A03	Telbivudine (Sebivo, Tyzeka)	0.823573	0.560711	0.659845	-0.070791
Plate 4	F08	Telmisartan (Micardis)	-0.708087	0.100248	-0.754778	0.179323
Plate 7	C04	Temocapril HCl	0.548207	0.287417	0.0833971	0.0536715
Plate 1	B05	Temsirolimus (Torisel)	-5.72046	-1.85065	-6.07055	-1.7358
Plate 5	A06	Teniposide (Vumon)	-9.89225	-4.95467	-11.6915	-7.1852
Plate 2	G06	Tenofovir (Viread)	0.284332	-0.193712	-0.273668	-0.496391
Plate 2	G05	Tenofovir Disoproxil Fumarate	-0.611535	-0.178349	-0.687084	0.458448
Plate 8	E03	Tenoxicam (Mobiflex)	0.0282696	-0.415769	-0.281302	-0.675863
Plate 6	H06	Terazosin HCl (Hytrin)	-0.0903493	0.808539	0.697092	1.47336
Plate 4	E08	Terbinafine (Lamisil, Terbinex)	-0.0089211	0.0366307	-0.333094	0.333072
Plate 8	H05	Terbinafine hydrochloride (Lamisil)	1.0477	0.44456	0.563797	1.36184
Plate 13	F07	Terfenadine	-0.767795	-1.24588	-0.418446	-0.726318
Plate 12	C08	Teriflunomide	-0.0138568	0.672716	0.042054	-0.82948
Plate 9	A08	Tetracaine hydrochloride (Pontocaine)	-0.501766	0.133926	0.0555405	-0.673183
Plate 9	A09	Tetracycline HCl	-1.14841	0.962439	0.556921	1.27613
Plate 14	C09	Tetraethylenepentamine 5HCl	-0.444408	-0.897557	-0.144586	0.271967
Plate 11	B10	tetrahydrozoline hydrochloride	0.221882	-0.187299	-4.13892	0.220223
Plate 11	G01	Tetramisole HCl	-1.0205	-0.00432771	-2.11635	0.733622
Plate 1	D07	Thalidomide	1.30081	0.619207	0.869484	1.69796
Plate 4	F09	Thiabendazole	-0.598216	-1.07062	-0.928539	0.247601
Plate 10	G05	Thiamine HCl (Vitamin B1)	0.196311	-0.761194	-0.62098	0.499199
Plate 9	B05	Thiamphenicol (Thiophenicol)	-0.391613	0.773197	0.334737	-0.00660404
Plate 4	H10	Thioguanine	-9.5701	-5.80368	-5.97622	-3.24385
Plate 13	H06	Thioridazine HCl	-9.13408	-6.83653	-13.1601	-8.19303
Plate 13	F08	Thiostrepton	-15.0539	-6.13571	-14.8027	-6.05855
Plate 13	F09	Thonzonium Bromide	-16.1565	-10.3583	-15.3382	-9.62431
Plate 2	H10	Tianeptine sodium	0.700373	0.365554	1.19584	1.35539
Plate 11	E09	Ticagrelor	-0.773269	-1.05233	-1.13404	-1.58938
Plate 6	C07	Ticlopidine HCl	0.201347	0.211215	0.0144876	1.13974
Plate 2	G07	Tigecycline	0.205106	-0.23309	-0.248808	-0.325372
Plate 11	H09	Tilmicosin	0.798953	0.515833	-1.96813	0.0977322
Plate 11	D10	tinidazole	0.505964	0.152848	0.500032	0.267233
Plate 5	H01	Tioconazole	-2.66704	-1.25094	-1.27438	-4.17109
Plate 6	H09	Tiopronin (Thiola)	0.992204	0.671925	1.11551	0.757982
Plate 8	G08	Tiotropium Bromide hydrate	-0.109644	0.0045306	0.612178	-0.37725
Plate 9	C08	Tioxolone	0.414875	0.387305	0.508291	0.723073
Plate 12	E02	Tiratricol	-1.21586	-0.47538	-1.2421	-0.484832
Plate 2	H11	Tizanidine HCl	1.27383	0.720553	0.931205	1.08708
Plate 8	E04	Tobramycin	0.0554173	-0.662787	-0.0635705	-1.77729
Plate 14	D05	Tofacitinib citrate (CP-690550 citrate)	0.582316	0.749054	-0.141503	0.308999
Plate 13	F10	Tolazamide	0.768014	0.584013	0.305074	0.0458772
Plate 7	H07	Tolbutamide	0.436002	1.29804	0.592483	1.22075
Plate 11	A03	Tolcapone	-0.182918	0.193095	0.774331	-0.313646
Plate 6	B02	Tolfenamic acid	0.58978	0.151422	-0.047605	-0.0659934
Plate 13	G03	Tolmetin Sodium	0.347994	0.173279	-0.941596	1.25816
Plate 6	H05	Tolnaftate	0.0694671	1.03411	0.737555	-0.0700557
Plate 12	F05	Tolperisone HCl	-0.00998505	0.117511	-0.45581	0.427148
Plate 8	G10	Tolterodine tartrate (Detrol LA)	-0.798741	-0.819857	-0.438969	-0.651298
Plate 11	B11	toltrazuril	-0.0150554	0.857012	0.52761	1.17831
Plate 9	C01	Tolvaptan (OPC-41061)	-0.690469	-0.949278	-2.76894	-1.38368
Plate 3	A01	Topiramate	0.168341	0.0352964	0.443853	-1.7967
Plate 1	G01	Topotecan HCl	-18.8708	-11.6859	-17.1678	-9.48324
Plate 4	H11	Toremifene Citrate (Fareston, Acapodene)	-2.47543	-4.8207	-3.9712	-4.75591
Plate 4	C10	Torsemide (Demadex)	0.344754	0.13539	0.577765	0.996255
Plate 5	E09	Tranexamic acid (Transamin)	0.929851	0.245276	0.000548548	0.259275
Plate 3	A02	Tranilast (SB 252218)	-0.529202	0.965098	0.97756	-0.12442
Plate 9	B04	Trazodone hydrochloride (Desyrel)	0.563412	0.325659	0.486294	0.341604
Plate 4	A05	Tretinoin (Aberela)	-0.602647	0.764137	0.100146	0.224126
Plate 6	A01	Triamcinolone (Aristocort)	-0.155074	0.752131	-0.450421	0.513044
Plate 3	G06	Triamcinolone Acetonide	0.019583	1.11374	-0.897001	1.95285
Plate 11	E10	triamterene	-4.60891	-0.657345	-0.0862597	-0.302978
Plate 4	B02	Trichlormethiazide (Achletin)	0.343153	0.811799	0.319441	0.283492
Plate 11	H04	Triclabendazole	0.781984	0.92684	-1.89816	0.78755
Plate 10	F11	Trifluoperazine 2HCl	-1.78508	-3.3065	-3.92934	-4.49856
Plate 13	H04	Triflupromazine HCl	-0.096838	-1.02898	-2.89674	-2.37383
Plate 5	A02	Trifluridine (Viroptic)	-2.11408	-0.37739	0.426689	-1.58652
Plate 10	F10	Triflusal	0.0886788	-0.69182	-0.150723	-0.120368
Plate 2	G08	Trilostane	-0.0259679	0.247576	0.0142568	0.180437
Plate 7	B04	Trimebutine	-0.277078	0.299942	0.272	-0.0555533
Plate 10	C02	Trimethoprim	0.132426	0.0217761	-0.386601	-0.623177
Plate 14	D04	Trimipramine Maleate	-0.633902	-0.343056	-1.32169	-0.858009
Plate 10	C11	Tripelennamine HCl	0.568294	0.633819	0.427503	-0.203955
Plate 12	D04	Trometamol	0.176132	-0.240167	-0.490852	0.203383
Plate 5	H03	Tropicamide	1.08343	0.215789	1.82326	0.522898
Plate 5	G02	Tropisetron	-0.01848	-0.453066	-0.0517762	-0.306596
Plate 8	G09	Trospium chloride (Sanctura)	-0.0716401	-0.549288	-0.517507	0.184491
Plate 11	H10	Troxipide	1.70713	-0.175257	-0.0538223	0.427325
Plate 10	D11	Tylosin tartrate	0.123398	0.198029	0.174296	-0.190842
Plate 3	E03	Ubenimex (Bestatin)	-0.764273	-0.511261	-1.09427	-0.187305
Plate 10	A10	Ulipristal	-1.13719	0.893436	0.143276	-0.351222
Plate 12	D05	Uracil	0.0326688	-0.0772742	0.0918395	0.608727
Plate 6	E11	Urapidil HCl	-0.489226	-0.281735	-0.49109	-0.814557
Plate 6	F04	Uridine	-1.07229	-1.03984	-1.47359	-0.750529
Plate 3	H07	Ursodiol (Actigal Urso)	0.872621	-0.22099	0.799633	1.00332
Plate 5	E10	Valaciclovir HCl	0.62378	-0.57798	-0.0920357	0.499325
Plate 11	C05	valganciclovir hydrochloride	0.153681	-0.0456264	0.395807	0.0834475
Plate 12	G07	Valnemulin HCl	-3.18508	-1.41942	-2.29425	-2.02512
Plate 1	C11	Valproic acid sodium salt (Sodium valproate)	1.01778	0.466245	1.32704	1.56455
Plate 5	F09	Valsartan (Diovan)	0.0600473	-0.248717	-0.152449	0.407548
Plate 9	A10	Vancomycin HCl (Vancocin)	-0.662401	0.316322	0.0699761	0.50405
Plate 1	B06	Vandetanib (Zactima)	-2.47225	0.147044	-0.410571	-0.166789
Plate 8	E05	Vardenafil (Vivanza)	0.00409522	-0.374562	-0.691478	-0.485632
Plate 3	A03	Varenicline tartrate	0.614353	0.977537	0.549042	-0.209849
Plate 2	G09	Vecuronium Bromide	0.110548	0.0417117	0.0581444	0.356452
Plate 1	H09	Vemurafenib (PLX4032)	0.518391	1.69046	0.584997	2.36996
Plate 3	A04	Venlafaxine	0.36247	0.209307	0.521814	0.164661
Plate 5	A05	Verteporfin (Visudyne)	-1.75874	-0.345052	-0.399559	-1.90111
Plate 5	A04	Vidarabine (Vira-A)	0.346931	0.800481	0.501564	-1.04643
Plate 9	G02	Vildagliptin (LAF-237)	1.15211	-1.04952	-0.935226	-0.0820327
Plate 1	G09	Vinblastine	-1.15978	0.0640165	-0.0313732	-0.00901446
Plate 1	G06	Vincristine	-9.839	-5.28187	-9.88797	-5.39472
Plate 3	D04	Vinorelbine (Navelbine)	-8.59611	-4.09981	-7.11523	-4.41744
Plate 7	D02	Vinpocetine (Cavinton)	0.232284	-0.223839	0.129922	-0.0496936
Plate 1	B10	Vismodegib (GDC-0449)	0.42169	0.803588	0.627761	0.791155
Plate 5	G05	Vitamin B12	-0.698474	-0.64585	-0.123067	0.0197381
Plate 10	B07	Vitamin C (Ascorbic acid)	-0.241405	0.883222	0.566819	0.316302
Plate 11	B03	Vitamin D2	-0.146206	0.164732	-0.156007	0.337806
Plate 11	D05	Vitamin D3 (Cholecalciferol)	-0.395885	-0.665342	0.138174	0.220429
Plate 11	G07	Voglibose	-0.0253167	-0.0212236	-0.0689172	0.519901
Plate 3	A05	Voriconazole	0.263954	1.07479	0.313373	0.0258526
Plate 1	B07	Vorinostat (SAHA)	-11.79	-5.31679	-12.8216	-5.22868
Plate 1	B11	XL-184 (Cabozantinib)	-5.23478	-2.59918	-4.21481	-3.30327
Plate 8	E06	Xylazine HCl	0.830696	-0.273601	-0.376742	-0.353088
Plate 9	A11	Xylometazoline HCl	-2.12598	0.0487393	0.556504	-0.568765
Plate 7	E02	Xylose	-0.136611	-0.0810542	-0.691637	-0.744691
Plate 3	G09	Zafirlukast (Accolate)	-0.0406021	-0.735759	-0.124215	0.945646
Plate 4	E04	Zalcitabine	-0.856137	1.23225	-0.377347	0.922877
Plate 9	E09	Zaltoprofen	0.168976	0.051247	0.539219	0.284886
Plate 9	E08	Zanamivir (Relenza)	0.529682	0.103521	-0.0978638	0.024057
Plate 9	B02	Zidovudine (Retrovir)	-0.423807	-1.34921	0.462646	-0.884982
Plate 3	A06	Zileuton	0.259469	0.911384	0.996953	0.147643
Plate 3	A07	Ziprasidone hydrochloride	0.505463	0.797146	0.16189	-0.262664
Plate 2	B11	Zoledronic Acid (Zoledronate)	0.0543342	0.813791	0.233959	-0.029619
Plate 4	A02	Zolmitriptan (Zomig)	0.567501	0.780043	0.804076	0.139413
Plate 3	A08	Zonisamide	0.0266292	1.67969	1.32356	0.118207
Plate 12	H11	Zoxazolamine	1.90368	1.1574	-1.39125	0.290092
