# Supplementary material for: Carvedilol targets β-arrestins to rewire innate immunity and improve oncolytic adenoviral therapy
Source: Commun Biol. 2022 Feb 3;5:106. doi: 10.1038/s42003-022-03041-4 (PMC8813932; doi:10.1038/s42003-022-03041-4)
Supplement: Supplementary file 5 — Supplementary Data 2 [file 42003_2022_3041_MOESM5_ESM.xlsx]

## Sheet: Carbo library
Supplementary Data 2: Log2-surviving fraction of the drug screen in carboplatin-resistant HGSC Complete list of log2-surviving fraction for each well of the compound library screen in OVCAR4 and Ov4Carbo cells. Results for all experimental conditions are shown including control-treated wells. log2-surviving fraction (s.f) is shown following treatment of OVCAR4 and Ov4Cis with the indicated drugs.…
Cell line:			OVCAR4		Ov4Carbo
				library +		library +
Experimental Condition (compared to control)			library	adenovirus	library	adenovirus
Plate	Well	Drug Name
Plate 10	F05	(+,-)-Octopamine HCl	-0.256055	-0.189801	0.312397	0.449227
Plate 13	B02	(R)-(+)-Atenolol	0.141322	0.579289	-0.0889165	0.56217
Plate 10	A04	(R)-baclofen	0.569231	1.36558	0.812663	0.460776
Plate 7	H02	10-DAB (10-Deacetylbaccatin)	-4.35399	-4.55821	-5.95739	-1.70405
Plate 12	D01	1-Hexadecanol	0.321299	0.386129	-5.67009	0.188798
Plate 1	G02	2-Methoxyestradiol	-1.97164	-6.93117	-8.76659	-5.05083
Plate 10	B01	2-Thiouracil	0.718996	0.57717	0.534295	-0.0324529
Plate 8	H02	5-Aminolevulinic acid hydrochloride	0.623224	0.565852	1.43438	0.637225
Plate 13	B04	9-Aminoacridine	0.603416	-7.77495	-11.379	-6.33272
Plate 10	E02	Abacavir sulfate	0.166977	0.222028	0.602234	4.08951
Plate 1	C02	Abiraterone (CB-7598)	-7.06642	-0.337307	1.29822	1.13683
Plate 7	G04	Abiraterone Acetate (CB7630)	-0.378875	-1.34762	-0.481729	0.665527
Plate 1	E07	Abitrexate (Methotrexate)	0.943473	-0.797547	-4.71994	-2.88196
Plate 5	B03	Acadesine	0.158039	1.20057	0.481325	0.600194
Plate 1	H10	Acarbose	1.96667	1.60715	3.15206	1.04546
Plate 10	H04	Acebutolol HCl	1.16279	1.03624	-1.25573	-0.22848
Plate 13	H08	Aceclidine HCl	0.470763	0.0808338	0.206525	-0.624475
Plate 9	C07	Acemetacin (Emflex)	0.0209402	0.102302	-1.40053	0.0790863
Plate 8	F11	Acetanilide (Antifebrin)	0.411262	0.178759	-0.0226464	-0.400733
Plate 14	A07	Acetarsone	2.36973	0.599997	0.330591	0.0677418
Plate 5	B04	Acetylcholine chloride	0.293003	0.801665	0.427072	1.4647
Plate 3	G01	Acetylcysteine	0.724321	0.716043	1.17325	1.4682
Plate 5	B05	Acipimox	-0.509191	-1.91412	0.785041	-0.255712
Plate 2	E02	Acitretin	-0.842202	-0.0611114	-0.0403515	0.00390953
Plate 11	A11	Aclidinium Bromide	2.28521	0.919584	0.881753	-0.511664
Plate 5	B06	Acyclovir (Aciclovir)	-0.254549	-1.24215	0.395773	-0.508858
Plate 1	H11	Adapalene	1.31429	1.41482	-1.60072	-2.57899
Plate 4	E03	Adefovir Dipivoxil (Preveon, Hepsera)	-1.42751	-0.75112	0.683108	0.505342
Plate 6	C04	Adenine	0.314007	-0.495138	-0.0462448	0.166214
Plate 6	C06	Adenine hydrochloride	-0.359813	0.505315	0.0236407	1.46144
Plate 6	C05	Adenine sulfate	0.274966	-0.482287	0.299215	0.777288
Plate 3	H11	Adenosine (Adenocard)	0.627324	1.54574	1.19654	1.8262
Plate 7	B02	Adiphenine HCl	-0.673253	-0.397777	0.160675	-0.227051
Plate 10	F03	Adrenalone HCl	-0.883826	-0.105059	0.302581	-0.0342379
Plate 1	E06	Adrucil (Fluorouracil)	2.86907	-0.477501	-5.87969	-0.903499
Plate 1	A02	Afatinib (BIBW2992)	-7.29665	-0.887301	-14.2517	-7.86616
Plate 1	G07	Agomelatine	1.36869	0.596262	1.62753	1.1982
Plate 3	H04	Albendazole (Albenza)	-4.28718	-5.21053	-7.77749	-3.43166
Plate 5	C11	Albendazole Oxide (Ricobendazole)	-1.21563	-0.164813	-2.58043	-0.443181
Plate 3	G02	Alendronate (Fosamax)	0.165216	0.456075	0.430753	0.881828
Plate 13	B03	Alexidine HCl	-7.11904	-10.1038	-12.3252	-8.99221
Plate 3	B04	Alfacalcidol	-0.564154	-0.644107	-1.67182	-0.335562
Plate 2	H01	Alfuzosin hydrochloride (Uroxatral)	-0.163094	0.607107	-0.819639	-2.08838
Plate 5	H10	Alibendol	0.228027	-0.830636	0.36478	-0.179485
Plate 7	F06	Aliskiren hemifumarate	-0.168873	-0.928254	0.383851	0.378784
Plate 3	G08	Allopurinol (Zyloprim)	-0.239589	0.480257	0.448353	2.60048
Plate 10	H11	Allylthiourea	1.58964	0.731516	0.0825312	0.97964
Plate 7	C01	Almotriptan malate (Axert)	1.35501	-0.0112581	0.233269	-0.522079
Plate 3	C08	Alprostadil (Caverject)	-0.954064	-1.27653	-0.902632	-0.321608
Plate 10	E03	Altrenogest	-1.11798	-0.207298	0.707301	-0.602852
Plate 2	A01	Altretamine (Hexalen)	-1.56407	0.012315	1.30685	-0.00390953
Plate 9	H05	Alverine Citrate	-0.0262266	-1.01604	2.13205	-1.86034
Plate 7	H09	Amantadine hydrochloride (Symmetrel)	1.50464	0.535391	0.945914	0.729668
Plate 7	C02	Ambrisentan	0.20579	0.158578	-0.256193	0.00419068
Plate 7	H10	Amfebutamone (Bupropion)	1.37206	0.697807	1.25741	0.60733
Plate 12	B01	Amfenac Sodium (monohydrate)	0.556521	0.378952	-7.53787	-0.591408
Plate 1	H07	AMG-073 HCl (Cinacalcet hydrochloride)	-0.174314	-1.0774	-6.54959	-2.91651
Plate 10	G04	Amidopyrine	0.532666	0.117272	-1.0242	-0.925423
Plate 10	B11	Amikacin hydrate	0.671659	-0.113767	0.23106	1.18823
Plate 10	A02	Amikacin sulfate	0.632208	1.55989	0.991027	0.169053
Plate 5	B08	Amiloride hydrochloride (Midamor)	-0.672035	0.522203	0.0246287	0.0937095
Plate 8	H07	Amiloride hydrochloride dihydrate	0.0561208	0.555869	-1.54255	0.804342
Plate 4	B04	Aminocaproic acid (Amicar)	0.123673	-0.758582	-0.373862	0.302137
Plate 4	B05	Aminoglutethimide (Cytadren)	1.33163	-0.224942	-0.75846	-1.06204
Plate 4	B06	Aminophylline (Truphylline)	0.834732	0.395412	-1.22801	-0.406216
Plate 11	E03	Aminosalicylate sodium	0.0632964	0.567159	-0.0856934	0.718321
Plate 12	F03	Aminothiazole	-0.331609	-0.955824	0.0305402	-0.0602485
Plate 6	C03	Amiodarone HCl	-1.61643	-3.29801	-1.77201	-2.92208
Plate 2	A02	Amisulpride	1.12504	0.306579	1.77394	0.664636
Plate 10	F02	Amitriptyline HCl	-0.398379	-1.94884	-0.421784	-2.75928
Plate 5	G08	Amlodipine (Norvasc)	-2.24393	-2.10025	-0.980659	-1.83449
Plate 5	B09	Amlodipine besylate (Norvasc)	-2.15	-2.64066	-4.31387	-2.58902
Plate 7	G08	Ammonium Glycyrrhizinate (AMGZ)	-0.481224	-0.539151	0.706562	0.464433
Plate 4	B07	Amorolfine Hydrochloride	0.35725	-0.627719	-0.185221	-0.0336769
Plate 12	G09	Amoxapine	-0.161077	-3.72352	-1.32552	-3.99957
Plate 9	E11	Amoxicillin (Amoxycillin)	1.7712	0.528933	1.24078	0.788949
Plate 9	A01	Amoxicillin sodium (Amox)	-0.62185	0.0101819	0.576135	-0.645679
Plate 3	G11	Amphotericin B (Abelcet)	0.29946	-0.209503	0.146456	0.13224
Plate 10	E04	Ampicillin sodium	-0.407561	-0.573194	-0.739525	-0.343574
Plate 12	A11	Ampicillin Trihydrate	1.80347	0.934282	0.687334	1.25626
Plate 10	H05	Ampiroxicam	0.412783	0.230412	-0.444634	-0.381049
Plate 3	H03	Amprenavir (Agenerase)	0.79531	1.01144	0.474322	0.280385
Plate 12	A07	Amprolium HCl	0.858534	0.508769	-0.32257	0.570305
Plate 10	E05	Anagrelide HCl	-0.252975	-0.31886	-0.601494	0.511963
Plate 1	D03	Anastrozole	4.9338	1.21143	-0.0983202	0.246876
Plate 2	A03	Aniracetam	1.19192	0.717888	1.3272	0.594578
Plate 13	B05	Anisindione	0.54935	-0.201359	-0.00448662	0.0413953
Plate 13	B06	Anisotropine Methylbromide	0.455101	-0.00652973	-0.248072	0.00223224
Plate 12	F04	Antazoline HCl	-0.342197	0.0616398	-0.360904	-0.178568
Plate 10	E06	Antipyrine	0.444775	0.774162	0.2603	0.0121752
Plate 7	F10	Apatinib (YN968D1)	-0.713117	-1.6711	-0.584831	-1.87892
Plate 3	E04	Apixaban	-0.917317	-0.001967	-0.443572	-0.04945
Plate 1	D04	Aprepitant (MK-0869)	2.7426	-0.263696	-5.63064	-0.387613
Plate 7	D10	Arbidol HCl	-0.389001	-0.752862	-1.05687	0.532461
Plate 9	D06	Arecoline	0.509843	0.128367	-1.0523	0.35504
Plate 7	A03	Argatroban	1.08834	1.15494	0.198493	-0.740673
Plate 6	B11	Aripiprazole (Abilify)	-0.0351536	1.76006	0.531172	-1.48755
Plate 7	G05	Artemether (SM-224)	-1.52874	-0.941795	0.480253	-1.21348
Plate 2	A04	Artemisinin	-0.0757051	0.37328	1.1086	-0.425734
Plate 10	D04	Articaine HCl	-1.28186	0.938205	-0.726736	0.266463
Plate 2	A05	Asenapine	-6.33084	-1.49408	1.00893	-2.63319
Plate 6	F09	Aspartame	0.589549	0.469718	0.0988381	-0.438703
Plate 9	F01	Aspirin (Acetylsalicylic acid)	-0.80736	-0.773895	0.338481	-0.648088
Plate 3	A09	Atazanavir sulfate	-0.412802	-0.598762	-1.72059	-1.50557
Plate 10	E08	Atomoxetine HCl	-0.647556	-1.91697	-0.985148	-0.934088
Plate 7	A08	Atorvastatin calcium (Lipitor)	-1.83038	0.0950727	-3.24216	-1.88728
Plate 10	A08	Atovaquone (Atavaquone)	0.190999	0.823208	1.34464	1.06144
Plate 6	C08	ATP (Adenosine-Triphosphate)	-0.272026	-0.160036	0.139157	-0.489689
Plate 5	C08	Atracurium besylate	-0.0132251	0.191239	0.0568082	-0.145757
Plate 7	E08	Atropine	-2.13999	-1.86206	-2.19799	-0.889203
Plate 13	B07	Auranofin	0.834577	-9.62735	-11.1871	-8.20327
Plate 11	A01	Avanafil	0.694758	-0.731403	1.12219	-2.29831
Plate 5	G07	Avobenzone (Parsol 1789)	-0.177677	0.108536	-0.486099	-0.415967
Plate 1	A01	Axitinib	0.439189	-2.03528	-0.68555	-4.4591
Plate 5	A03	Azacitidine (Vidaza)	0.876827	1.35318	0.880022	0.33752
Plate 10	F08	Azacyclonol	-1.0889	-1.63245	-1.38887	-0.102949
Plate 12	E10	Azaguanine-8	-3.74707	-0.541443	-6.37442	-1.84101
Plate 12	G10	Azaperone	0.124972	-1.31143	0.315377	-1.02388
Plate 7	C09	Azasetron HCl (Y-25130)	-0.340518	1.16162	-0.611292	-0.00685679
Plate 10	F04	Azatadine dimaleate	-0.73847	-0.661952	-0.59504	-0.0121752
Plate 4	E05	Azathioprine (Azasan, Imuran)	-2.69505	-0.677759	-5.78192	-0.743246
Plate 8	H01	Azelastine hydrochloride (Astelin)	-1.74967	-5.10625	-2.17344	-4.00121
Plate 9	H04	Azelnidipine	1.0968	0.0590791	1.16798	-0.493597
Plate 9	G11	Azilsartan (TAK-536)	1.56397	0.367278	-0.38283	2.9692
Plate 9	H07	Azilsartan Medoxomil (TAK-491)	0.242161	0.338104	1.20046	-0.185219
Plate 5	C10	Azithromycin (Zithromax)	-0.0043284	-0.90652	-1.16649	0.4267
Plate 12	A10	Azithromycin Dihydrate	1.66215	-0.801019	0.913315	-0.138675
Plate 10	F07	Azlocillin sodium salt	0.368025	-0.568992	0.423673	0.0813199
Plate 3	C05	Aztreonam (Azactam, Cayston)	-0.307414	0.107156	-0.588689	0.24307
Plate 12	A09	Bacitracin	1.49864	0.912726	1.07781	0.645867
Plate 5	A08	Bacitracin zinc	0.315427	1.05055	0.698004	0.00607785
Plate 6	H10	Balofloxacin	0.635027	0.255708	0.491914	-1.02997
Plate 7	E06	Bazedoxifene HCl	-6.11776	-8.38558	-9.84205	-7.04331
Plate 10	A07	Beclomethasone dipropionate	-0.63835	1.61523	-2.62747	0.0193152
Plate 14	A04	Bekanamycin	2.30195	0.351254	0.554457	-0.4605
Plate 12	F02	Bemegride	0.939197	0.359863	-0.537796	-0.0224029
Plate 2	A06	Benazepril hydrochloride	0.505856	0.716067	1.50533	0.547405
Plate 1	E09	Bendamustine HCL	5.14835	0.419639	0.884437	0.752481
Plate 14	A08	Bendroflumethiazide	2.68781	1.86158	1.04489	-0.321489
Plate 13	B01	Benfotiamine	-0.533574	0.270992	0.402612	-0.52344
Plate 6	E07	Benidipine hydrochloride	-1.71809	-0.328786	-1.82612	-0.384333
Plate 7	H11	Benserazide	1.63173	1.25133	1.02444	0.527445
Plate 14	A09	Bentiromide	1.73152	0.762446	0.406312	0.0239534
Plate 12	G11	Benzbromarone	0.741455	1.51756	0.231072	-0.147943
Plate 12	C03	Benzethonium chloride	-7.70361	-9.49258	-12.0529	-8.66983
Plate 12	G03	Benzocaine	-0.256625	-0.997848	-0.223545	0.190738
Plate 12	C02	Benzoic acid	-1.31242	0.0587165	-0.194954	0.614983
Plate 13	B08	Benzthiazide	0.64848	-0.109248	0.212677	0.663552
Plate 10	E01	Benztropine mesylate	-0.847022	-3.08073	-0.834779	-2.76711
Plate 12	C05	Benzydamine Hydrochloride	-1.39483	-0.333967	-0.0019842	-0.593176
Plate 12	C01	Benzylpenicillin sodium	0.437758	0.0594475	-6.92995	0.24609
Plate 14	A10	Bephenium Hydroxynaphthoate	2.17772	0.558168	0.854821	0.72551
Plate 9	G05	Bepotastine Besilate	1.16445	0.449922	1.63559	0.908308
Plate 13	A06	Bergapten	0.296505	0.569888	0.731749	1.15599
Plate 9	H06	Besifloxacin HCl (Besivance)	-1.10396	-2.3008	0.274062	-1.57942
Plate 4	H05	Beta Carotene	-0.778269	1.58177	-0.698682	0.368369
Plate 10	E09	Betahistine 2HCl	-0.0416426	-0.0502248	0.136568	0.373045
Plate 3	C01	Betamethasone (Celestone)	-0.0476083	1.86234	1.08303	1.40833
Plate 4	C03	Betamethasone Dipropionate (Diprolene)	-7.50224e-05	0.919632	-0.0883729	0.712612
Plate 4	C05	Betamethasone valerate (Betnovate)	1.37145	0.693668	-0.176983	0.263394
Plate 12	E08	Betamipron	-0.167986	-0.224188	-0.116906	-0.050076
Plate 4	C04	Betapar (Meprednisone)	-0.408494	0.0106592	-0.627272	0.231163
Plate 7	B09	Betaxolol (Betoptic)	0.0984091	0.70168	-0.654556	-0.647422
Plate 5	C03	Betaxolol hydrochloride (Betoptic)	0.269501	0.245032	0.414621	0.946426
Plate 8	A02	Bethanechol chloride	-0.164497	1.45347	1.77515	-0.00948994
Plate 7	C03	Bexarotene	-0.492577	0.579342	-1.69994	1.31321
Plate 11	C04	Bextra (valdecoxib)	-0.239605	0.182648	0.54388	-0.952447
Plate 12	B11	Bezafibrate	0.89055	0.795101	0.552712	1.30875
Plate 2	E03	Biapenem	-0.609203	0.214899	-0.989556	-0.208839
Plate 7	F05	BIBR 953 (Dabigatran etexilate, Pradaxa)	-1.25445	0.164628	0.0656377	0.573956
Plate 7	F01	BIBR-1048 (Dabigatran)	0.262913	0.220828	0.638404	-5.13567
Plate 1	D05	Bicalutamide (Casodex)	5.30189	-1.00241	-0.347823	-0.0680578
Plate 5	D11	Bifonazole	-1.25976	-0.778066	-1.72487	-0.565381
Plate 2	G10	Bimatoprost	0.950223	1.98601	0.116438	-0.771173
Plate 9	G01	Bindarit	0.0930303	-1.29506	0.990743	-1.49407
Plate 10	C03	Biotin (Vitamin B7)	-0.660457	-0.298611	0.791142	0.257713
Plate 2	A07	Biperiden HCl	-2.35379	-0.206973	0.851155	0.433771
Plate 11	C02	Bisacodyl	-3.38182	-1.67889	-0.521111	-0.824483
Plate 11	F11	Bismuth Subcitrate Potassium	0.582871	-0.585311	-0.242574	0.670314
Plate 11	B01	Bismuth Subsalicylate	1.1526	0.839951	0.187339	-0.0986939
Plate 1	E04	Bisoprolol	0.945182	-0.920607	0.941898	1.10205
Plate 1	E11	Bleomycin sulfate	-1.42162	-3.85436	-4.3053	-6.67003
Plate 7	D04	Blonanserin (Lonasen)	0.290394	-0.768744	-2.08978	0.126692
Plate 1	A03	Bortezomib (Velcade)	-5.51752	-9.66212	-15.265	-9.67186
Plate 1	A04	Bosutinib (SKI-606)	5.18943	0.330559	-13.9252	0.778565
Plate 10	E10	Brinzolamide	1.92925	0.108717	0.32731	-0.252783
Plate 6	H07	Bromhexine HCl	-0.417441	0.453109	0.366839	-1.12263
Plate 13	B09	Bromocriptine Mesylate	-0.20221	-1.2162	-5.7751	-0.914363
Plate 9	B07	Brompheniramine	-0.600241	0.137513	-0.774171	-0.555744
Plate 12	E11	Broxyquinoline	-1.57589	-2.55771	-0.9766	-2.96934
Plate 14	A11	Brucine	1.90121	0.744263	0.740817	1.17085
Plate 2	A08	Budesonide	0.755756	2.16984	1.74083	2.78566
Plate 9	F06	Bufexamac	-1.14536	-3.05912	-0.490289	-0.0199957
Plate 9	D01	Buflomedil HCl	-1.1949	-0.611948	0.309229	-0.664078
Plate 2	A09	Bumetanide	1.71701	1.09755	1.5134	1.87346
Plate 8	A01	Bupivacaine hydrochloride (Marcain)	-0.687172	1.19162	1.14092	-0.243932
Plate 4	C07	Busulfan (Myleran, Busulfex)	0.275468	0.128973	-0.280087	-0.612584
Plate 13	B10	Butacaine	0.918816	0.0756171	-0.127889	0.832436
Plate 10	D06	Butenafine HCl	0.34044	0.652171	-0.852728	0.120779
Plate 5	C09	Butoconazole nitrate	-2.22748	-0.763188	-5.29927	-0.734482
Plate 9	F05	Cabazitaxel (Jevtana)	-4.75639	-4.96532	-6.60867	-3.96613
Plate 3	B05	Calcifediol	-1.00713	-1.64053	-2.5882	-1.79351
Plate 3	B02	Calcitriol (Rocaltrol)	-2.03249	-1.26151	-3.66718	-1.42113
Plate 13	B11	Calcium Gluceptate	1.02308	0.20954	0.0483611	0.997227
Plate 9	B09	Calcium levofolinate (Calcium Folinate)	0.22937	0.220298	0.157926	0.201288
Plate 2	A10	Camptothecin	-5.36407	-6.82704	-10.1779	-5.34173
Plate 14	B01	Camylofin Chlorhydrate	-0.464781	-1.8303	-0.506899	-1.91081
Plate 3	E02	Candesartan (Atacand)	-0.405984	-0.300258	-0.851914	0.106936
Plate 6	F10	Candesartan cilexetil (Atacand)	0.335335	0.30096	-0.946384	-0.0759892
Plate 1	C09	Capecitabine (Xeloda)	6.50616	0.118865	1.8433	1.41197
Plate 6	G10	Captopril (Capoten)	0.998997	-0.190342	0.189511	-0.766476
Plate 13	G02	Carbachol	-0.485168	0.84969	0.720427	0.319481
Plate 13	C01	Carbadox	0.030852	-0.136621	0.994723	0.473631
Plate 4	C08	Carbamazepine (Carbatrol)	-0.767866	0.280218	-0.408657	-0.0682138
Plate 9	E05	Carbazochrome sodium sulfonate	-0.294572	0.787604	0.338969	0.747034
Plate 10	E11	Carbenicillin disodium	-0.0369606	0.00313103	0.364953	0.993542
Plate 13	G11	Carbenoxolone Sodium	0.0556167	0.664959	1.69067	1.07541
Plate 5	F08	Carbidopa	-0.184424	-0.517553	-1.41059	-0.267402
Plate 11	C03	Carbimazole	-0.806312	0.651595	-0.626395	-0.524884
Plate 1	F01	Carboplatin	0.358745	-1.36306	1.62609	-0.123784
Plate 9	E02	Carfilzomib (PR-171)	-7.40886	-9.50292	-12.2528	-8.57607
Plate 2	A11	Carmofur	-1.59717	-0.45347	-4.37859	-0.0615638
Plate 12	A04	Carprofen	0.695349	0.493365	-0.505631	0.312147
Plate 5	C07	Carvedilol	-0.637212	-1.64894	-0.891058	-2.86427
Plate 10	A05	Caspofungin acetate	-0.313346	1.12825	1.06069	-0.224416
Plate 10	G01	Catharanthine	0.0382224	-0.33999	-1.91614	-1.07072
Plate 3	B11	Cefaclor (Ceclor)	0.0718804	1.56201	0.249127	1.087
Plate 3	E08	Cefdinir (Omnicef)	-0.679644	-0.238348	0.54664	0.532324
Plate 4	H06	Cefditoren pivoxil	-1.27234	1.66953	0.8199	-1.07811
Plate 3	F03	Cefoperazone (Cefobid)	-0.2204	1.21813	0.146397	-0.227877
Plate 2	E04	Cefoselis sulfate	-0.31882	-0.558001	0.0678654	0.367463
Plate 8	G06	Cefprozil hydrate (Cefzil)	-1.11617	-0.621025	-0.797662	0.370569
Plate 13	C02	Ceftazidime Pentahydrate	0.289363	0.340497	0.112485	0.814266
Plate 8	G05	Ceftiofur hydrochloride	0.27656	-0.513682	-0.945398	0.0418604
Plate 1	H08	Celecoxib	5.06739	1.49473	-0.711475	1.93017
Plate 3	C03	Cephalexin (Cefalexin)	0.393433	0.716043	0.120004	0.32244
Plate 7	H01	Cephalomannine	-6.32525	-7.31887	-9.8365	-5.95587
Plate 14	B03	Cephapirin Sodium	0.214967	-0.134909	-0.512905	-0.176217
Plate 13	A05	Cepharanthine	-0.184157	-8.19246	-9.88973	-7.39154
Plate 2	B01	Cetirizine Dihydrochloride	-0.155127	-0.793114	0.566	-0.329084
Plate 13	A08	Cetrimonium Bromide	0.33144	-8.34834	-10.4723	-7.49754
Plate 12	C11	Cetylpyridinium Chloride	-6.24524	-9.1928	-10.9477	-7.50113
Plate 5	D04	Chenodeoxycholic acid	0.566407	-0.116113	0.536141	0.987138
Plate 4	B08	Chloramphenicol (Chloromycetin)	0.0127711	0.0976345	-1.05261	-0.801779
Plate 6	E09	Chlormezanone (Trancopal)	0.477245	0.997661	0.110693	0.0670794
Plate 12	G02	Chlorocresol	1.01008	-0.49736	-0.240077	-0.562425
Plate 12	B09	Chloroquine Phosphate	0.677206	-0.0694981	0.525783	-0.203
Plate 3	H05	Chlorothiazide	1.67018	1.25929	-0.299426	1.28419
Plate 5	D02	Chloroxine	-4.64249	-3.6753	-3.78139	-1.902
Plate 5	B10	Chlorpheniramine Maleate	0.0784962	-0.890349	0.0195435	-0.141254
Plate 8	A03	Chlorpromazine (Sonazine)	-1.63842	-2.32945	-0.711291	-3.20644
Plate 12	C06	Chlorpropamide	-0.914104	0.0031765	0.583859	1.18158
Plate 4	H08	Chlorprothixene	0.251643	1.43279	0.752089	-2.72025
Plate 12	E09	Chlorquinaldol	-5.50381	-4.78762	-8.65773	-3.9327
Plate 12	B08	Chlortetracycline HCl	0.529821	0.701488	0.0019842	0.861664
Plate 12	B07	Chlorzoxazone	-1.10442	-0.0688998	0.0953409	1.21836
Plate 12	B06	Cholesterol	-1.07074	0.879225	0.892715	0.742115
Plate 12	C10	Choline Chloride	0.763734	0.588489	0.481305	0.984926
Plate 12	G01	Chromocarb	0.885451	-0.886359	0.168353	-0.402942
Plate 8	F04	Ciclopirox (Penlac)	-6.01004	-6.65391	-10.1166	-4.6859
Plate 9	F03	Ciclopirox ethanolamine	-6.82922	-7.55737	-12.2752	-7.303
Plate 3	D01	Cidofovir (Vistide)	-0.962375	0.360302	-0.000634227	-0.363657
Plate 7	B01	Cilazapril monohydrate (Inhibace)	0.386221	-0.557565	0.318972	-0.742483
Plate 2	B02	Cilnidipine	-1.82506	-6.28435	-1.51747	-2.07131
Plate 2	B03	Cilostazol	0.103042	-0.401186	0.0519241	-0.293058
Plate 5	D05	Cimetidine (Tagamet)	-0.0118976	-0.711611	-1.51014	0.338499
Plate 12	E07	Cinchophen	-0.608744	0.0274878	0.296877	0.288954
Plate 9	G10	Cinepazide maleate	0.625338	-0.733603	0.374833	0.00278787
Plate 13	G04	Cinoxacin	-0.880417	-0.162767	0.139402	-1.07144
Plate 6	F02	Ciprofloxacin (Cipro)	-0.367941	-0.838005	-0.921099	-0.37481
Plate 7	D05	Cisatracurium besylate (Nimbex)	-1.47682	-1.2097	-3.01663	-0.205319
Plate 1	C10	Cisplatin	1.19339	0.550124	2.11343	0.771591
Plate 1	D11	Cladribine	-3.00757	-3.62237	-7.24751	-4.472
Plate 1	F02	Clafen (Cyclophosphamide)	-6.35962	0.0162126	1.6561	2.34196
Plate 8	H03	Clarithromycin (Biaxin, Klacid)	-1.23082	-0.0653567	0.20674	0.35909
Plate 5	D06	Clemastine Fumarate	-1.42327	-2.95253	-4.02728	-2.09232
Plate 7	A11	Cleviprex (Clevidipine)	0.589109	2.15644	0.521986	0.463288
Plate 12	D06	Climbazole	-1.6464	-1.36055	0.191302	1.01798
Plate 10	G11	Clinafloxacin (PD127391)	0.674068	0.728184	-0.0704604	-0.317241
Plate 13	C03	Clinafoxacin HCl	-6.99525	0.854235	0.375792	1.24134
Plate 9	E01	Clindamycin	-0.868031	-0.423201	-0.503525	-1.10456
Plate 8	A04	Clindamycin hydrochloride (Dalacin)	0.567334	1.24463	1.83948	0.839473
Plate 9	C03	Clindamycin palmitate HCl	-0.198124	-0.577739	-0.476114	-1.22234
Plate 6	G08	Clindamycin phosphate	-0.660513	-0.368865	0.392936	0.29264
Plate 9	B06	Clobetasol propionate	-2.1164	-0.491576	-1.21908	-0.764465
Plate 11	H02	Clodronate Disodium	0.89408	0.508872	0.635927	0.00890199
Plate 1	F03	Clofarabine	-2.31955	-4.24339	-0.280079	-3.83873
Plate 11	H01	Clofazimine	-0.225219	-0.0778097	-1.13116	-1.44411
Plate 5	B11	Clofibrate (Atromid-S)	0.892217	1.68287	0.398042	0.14911
Plate 12	F11	Clofibric acid	0.804296	0.409664	-0.0792571	-0.616508
Plate 14	B04	Clofoctol	0.37287	0.471844	0.283242	0.257832
Plate 8	H08	Clomifene citrate (Serophene)	-2.65154	-4.97638	-5.9339	-3.09088
Plate 8	G03	Clomipramine hydrochloride (Anafranil)	-2.37282	-3.58458	-4.544	-3.0109
Plate 8	A05	Clonidine hydrochloride (Catapres)	0.512302	1.89172	1.55198	0.857511
Plate 13	C04	Clopamide	-0.227786	-0.0689387	1.1747	0.321078
Plate 2	H02	Clopidogrel (Plavix)	0.166055	1.71232	0.299133	1.20007
Plate 13	C05	Clorgyline HCl	-0.571082	0.191835	0.19357	0.832436
Plate 12	A03	Clorprenaline HCL	-0.436112	-0.0888279	-0.434705	-0.155064
Plate 9	D05	Clorsulon	0.974348	1.04722	0.714154	0.493883
Plate 11	G11	Closantel	0.766917	0.475483	-0.241102	1.47446
Plate 11	G10	Closantel Sodium	0.353754	-0.0115126	-2.35596	1.62955
Plate 3	E09	Clotrimazole (Canesten)	-2.48636	-0.37948	-4.11384	-0.266828
Plate 8	H11	Cloxacillin sodium (Cloxacap)	0.345161	0.991543	-0.330023	1.77831
Plate 8	A06	Clozapine (Clozaril)	-0.202973	-0.246004	1.34054	0.00762493
Plate 9	E03	Cobicistat (GS-9350)	-1.3672	0.0612849	-4.25462	0.377785
Plate 13	C06	Colistimethate Sodium	0.80649	0.273984	-0.0377093	0.528971
Plate 11	A09	Colistin Sulfate	1.53381	-0.0113502	1.68389	-2.22733
Plate 7	D07	Conivaptan HCl (Vaprisol)	-1.44217	-1.08075	-2.57829	-1.19822
Plate 8	H06	Cortisone acetate (Cortone)	0.355344	-0.0225143	-0.236283	1.14279
Plate 12	C09	Coumarin	0.665293	1.16777	0.770134	0.326702
Plate 10	B02	Creatinine	0.44239	1.07429	0.463742	0.406931
Plate 1	B09	Crizotinib (PF-02341066)	-4.14257	-7.12539	-11.3103	-8.16349
Plate 5	H07	Crystal violet	-6.06713	-8.35817	-10.9151	-7.49229
Plate 5	D07	Curcumin	-1.61358	0.411074	-3.67345	-0.792186
Plate 10	H09	Cyclamic acid	0.273731	0.623038	-0.527659	-1.13421
Plate 12	E06	Cyclandelate	-0.848097	-0.323158	0.200069	0.163345
Plate 6	H04	Cyclophosphamide monohydrate	-1.09792	0.208407	0.920231	-0.695774
Plate 3	C11	Cyclosporine (Neoral)	-3.7108	-1.51874	-8.29083	-2.25451
Plate 6	G04	Cyproheptadine HCl (Periactin)	-0.526951	-1.60038	-1.1308	-3.11235
Plate 12	C07	Cyromazine	-0.00919882	0.391643	0.649165	0.447622
Plate 12	F10	Cysteamine HCl	0.105429	-0.730571	0.0185377	-0.0550271
Plate 4	A01	Cytarabine	-3.78987	-5.82047	-4.64467	-3.56744
Plate 6	H01	Cytidine	-0.535384	-0.690041	1.02213	-1.19223
Plate 9	D11	Dabrafenib (GSK2118436)	0.867198	1.52506	-4.74763	2.5251
Plate 1	F04	Dacarbazine (DTIC-Dome)	4.09969	0.151017	-0.861543	-0.767992
Plate 5	D08	Daidzein	-1.02252	0.0416783	-0.639773	-0.283814
Plate 9	H08	Danofloxacin Mesylate	0.622344	-0.435717	-1.69471	-1.56452
Plate 5	E07	Dapoxetine hydrochloride (Priligy)	-1.41649	-0.328263	-1.50316	-1.27432
Plate 7	F08	DAPT (GSI-IX)	-0.262214	-0.617592	0.360175	-0.154697
Plate 2	E05	Daptomycin	-0.462351	-0.395632	-0.480974	0.105778
Plate 10	C10	Darifenacin HBr	-1.08806	-0.9759	-0.572414	-0.0517085
Plate 3	F10	Darunavir Ethanolate (Prezista)	-0.667512	0.0494928	0.45261	-0.287659
Plate 1	A05	Dasatinib (BMS-354825)	-5.67176	-3.71079	-11.9119	-5.03808
Plate 9	G03	Daunorubicin HCl (Daunomycin HCl)	-7.61223	-10.296	-12.6813	-9.37624
Plate 6	D06	D-Cycloserine	-0.105326	0.440216	-0.0760339	0.265836
Plate 11	E02	Decamethonium bromide	-1.05435	-0.07666	0.230739	0.213427
Plate 1	E01	Decitabine	-0.438072	-2.71422	0.651431	-1.62155
Plate 12	A08	Decoquinate	1.31456	1.22626	0.849159	0.535652
Plate 4	D09	Deferasirox (Exjade)	-3.89709	-3.37951	-6.87231	-2.61223
Plate 11	D09	Deferiprone	-0.500952	0.003726	0.0904828	0.775888
Plate 5	F06	Deflazacort (Calcort)	0.0213397	0.792101	0.0228927	0.837939
Plate 9	C09	Dehydroepiandrosterone (DHEA)	0.74388	0.414415	-0.0756487	0.740065
Plate 12	A01	Deoxyarbutin	-1.77422	-1.1116	-3.05386	-2.85074
Plate 13	A09	Deoxycorticosterone acetate	0.403247	0.412224	0.702933	0.256096
Plate 11	D08	Dequalinium chloride	-5.04608	-4.57931	-7.19905	-2.22344
Plate 10	H06	Desloratadine	-3.9208	-7.01278	-8.15691	-7.21897
Plate 4	C11	Desonide	0.394263	1.19334	0.339739	0.685655
Plate 7	B10	Detomidine HCl	0.277705	0.0309815	0.0121395	-1.03564
Plate 2	C01	Dexamethasone	0.949013	1.26587	1.09895	1.29149
Plate 10	C01	Dexamethasone acetate	0.719649	3.33259	1.79913	1.33957
Plate 11	G05	Dexlansoprazole	-2.43899	-0.540716	-2.49134	0.147417
Plate 10	A06	Dexmedetomidine	0.0789433	1.68931	-3.65264	-0.41207
Plate 7	B08	Dexmedetomidine HCl (Precedex)	0.224465	-0.0170751	-0.0121395	-0.358149
Plate 1	F05	Dexrazoxane Hydrochloride	5.33196	-0.272956	0.653588	0.895917
Plate 7	E01	Dextrose (D-glucose)	0.481752	0.315805	1.55059	0.0994138
Plate 13	C07	Dibenzepine HCl	0.273711	1.03651	-1.10974	0.0283741
Plate 12	F09	Dibenzothiophene	-0.684755	0.18564	-1.12526	-0.539531
Plate 11	B05	Dibucaine HCL	0.872294	0.0764284	-0.231936	-2.13989
Plate 14	B05	Dichlorisone Acetate	0.196306	1.23271	-0.308173	1.13772
Plate 7	F04	Dichlorphenamide (Diclofenamide)	0.287363	0.382429	0.198015	1.39558
Plate 6	F03	Diclazuril	-1.04272	-0.378191	-0.53238	-0.125227
Plate 5	G06	Diclofenac	0.176818	-0.592535	0.510038	1.41121
Plate 10	A01	Diclofenac Diethylamine	0.18311	0.978357	0.60211	-1.18456
Plate 9	H11	Diclofenac Potassium	1.83303	1.36187	1.35376	2.09902
Plate 11	H03	Dicloxacillin Sodium	0.830159	0.913392	0.00263189	-0.46535
Plate 13	H05	Dicyclomine HCl	-0.897168	-0.0415598	-1.34903	-1.22403
Plate 4	D01	Didanosine (Videx)	-0.583011	-0.20164	0.272562	0.372665
Plate 1	G11	Dienogest	4.41101	2.11415	2.67677	1.24247
Plate 5	E04	Diethylstilbestrol (Stilbestrol)	-2.55395	-0.0467066	0.00747656	-4.42967
Plate 14	A05	Difloxacin HCl	0.261667	0.444052	0.192551	-0.702957
Plate 11	G02	Difluprednate	0.83997	1.07407	0.164465	1.20017
Plate 14	B06	Digoxigenin	-6.47851	-9.21152	-11.7033	-8.51023
Plate 5	E05	Diltiazem HCl (Tiazac)	0.203644	-1.514	-0.0987395	-0.49783
Plate 13	C08	Dimaprit 2HCl	0.251255	0.443167	-0.151123	-0.105495
Plate 9	B08	Dimethyl Fumarate	-0.15657	-0.482822	0.110229	-0.712755
Plate 11	G09	Diminazene Aceturate	-1.79003	-1.15106	-2.45441	-1.14153
Plate 14	B07	Diperodon HCl	-0.538412	-0.61523	-0.838304	-1.04675
Plate 11	B02	Diphemanil methylsulfate	0.586245	0.122741	0.568461	-0.458501
Plate 5	E06	Diphenhydramine HCl (Benadryl)	-0.631663	-1.06928	0.398081	0.171471
Plate 13	C09	Diphenylpyraline HCl	0.173671	-0.627333	-0.29322	-0.51317
Plate 5	F10	Dipyridamole (Persantine)	0.669333	-0.626869	-1.52242	-0.0867295
Plate 12	G05	Dirithromycin	-0.77883	-0.728048	-0.449567	-1.19572
Plate 5	H02	Disodium Cromoglycate	-0.364746	0.537101	-0.651731	-0.585338
Plate 13	C10	Disopyramide Phosphate	0.656767	0.544142	-0.149469	0.530249
Plate 4	B10	Disulfiram (Antabuse)	-5.46188	-8.22964	-8.90911	-6.10643
Plate 4	D02	Divalproex sodium	-0.981875	-0.141931	-0.011518	0.269437
Plate 8	E11	DL-Adrenaline	0.00879567	-0.875163	-0.365416	-1.4687
Plate 7	G06	DL-Carnitine hydrochloride	-0.879535	-0.825837	0.469435	0.0853348
Plate 14	C11	DL-Mevalonic Acid Lactone	0.904989	0.46534	0.00822995	0.352354
Plate 7	G09	D-Mannitol (Osmitrol)	0.865959	0.34609	0.414814	0.132497
Plate 1	C06	Docetaxel (Taxotere)	-0.781821	-5.84109	-8.76449	-4.33165
Plate 3	H01	Docosanol (Abreva)	0.326393	1.30426	0.198994	-0.435216
Plate 4	A09	Dofetilide (Tikosyn)	0.674913	-1.01476	-0.577303	0.135546
Plate 12	E03	Domiphen Bromide	-7.17833	-9.26857	-11.4183	-8.33934
Plate 8	A08	Domperidone (Motilium)	0.552904	1.59028	1.16185	1.06023
Plate 8	A09	Donepezil HCl (Aricept)	-0.136351	0.19602	0.724453	-0.273209
Plate 8	F05	Dopamine hydrochloride (Inotropin)	-0.00879567	-0.145205	-0.641669	0.13787
Plate 2	E06	Doripenem Hydrate	0.17256	0.0995497	-0.199179	0.116839
Plate 2	E07	Dorzolamide HCL	-1.70187	-1.69358	-4.1616	-1.64831
Plate 11	B04	Doxapram HCl	0.033331	0.843437	0.393104	0.384157
Plate 2	C02	Doxazosin mesylate	-1.36915	-1.26632	-2.32489	-1.0721
Plate 3	B03	Doxercalciferol (Hectorol)	-1.20138	-0.164393	-2.12974	-0.48049
Plate 6	G05	Doxifluridine	0.620321	0.14627	-0.0346788	-0.291139
Plate 12	C04	Doxofylline	-1.23015	1.2906	0.608441	-0.21494
Plate 1	E05	Doxorubicin (Adriamycin)	-2.10471	-6.67611	-10.5277	-5.58938
Plate 10	G10	Doxycycline HCl	0.656237	-0.159654	0.000825966	-0.515542
Plate 13	A07	Doxylamine Succinate	0.353064	0.556581	-0.0378995	-0.838882
Plate 12	B05	D-Phenylalanine	-1.09672	-0.0708445	0.750119	0.844543
Plate 7	D06	Dronedarone HCl (Multaq)	-6.44814	-8.7719	-10.7201	-7.52964
Plate 11	G03	Droperidol	0.923165	1.11831	-1.31766	0.777285
Plate 12	A06	Dropropizine	1.20223	0.660923	-5.38184	0.502113
Plate 2	E09	Drospirenone	0.54858	-0.0080234	-0.0474356	0.243532
Plate 9	G07	Droxidopa (L-DOPS)	1.51181	0.426827	1.07917	-0.0855386
Plate 7	B03	Duloxetine HCl (Cymbalta)	-3.15275	-6.34169	-5.00263	-6.93033
Plate 1	E02	Dutasteride	-6.94076	0.735123	1.96402	1.09557
Plate 6	G02	Dyclonine HCl	0.8804	-0.161981	-0.449401	-0.182811
Plate 11	G04	Dydrogesterone	0.251214	0.81969	0.0978097	2.02644
Plate 3	C04	Dyphylline (Dilor)	0.239135	-1.02477	-0.120372	0.0923333
Plate 8	F08	Econazole nitrate (Spectazole)	-2.93381	-1.90553	-4.4373	-1.59232
Plate 2	C03	Edaravone (MCI-186)	-0.626863	0.143084	-0.129706	-0.655976
Plate 2	C04	Ellagic acid	0.184754	-0.356177	-0.541512	0.417595
Plate 7	G01	Eltrombopag (SB-497115-GR)	-3.60085	-1.88479	-4.63421	-4.15528
Plate 6	D09	Elvitegravir (GS-9137)	-0.922393	-2.36881	-0.797721	-1.80265
Plate 13	C11	Emetine	-5.67838	-7.95487	-11.259	-5.72773
Plate 4	D03	Emtricitabine (Emtriva)	-0.885019	0.24591	0.327783	1.18666
Plate 6	A06	Enalapril maleate (Vasotec)	-0.461986	0.45874	0.564945	-0.308502
Plate 4	A08	Enalaprilat dihydrate	0.141786	0.685507	-1.21641	0.0464707
Plate 4	G09	Enoxacin (Penetrex)	-0.3094	0.373127	-0.113646	-0.533191
Plate 9	H09	Enrofloxacin	0.278412	0.28043	1.21975	-1.87166
Plate 10	D01	Entacapone	0.0521137	1.43477	0.145809	-0.338107
Plate 1	H01	Entecavir hydrate	2.77971	0.0659282	2.92583	-0.752528
Plate 6	F08	Epalrestat	0.435243	0.0769876	0.0319898	0.63929
Plate 8	E09	Epinephrine bitartrate (Adrenalinium)	-0.300426	-1.13917	-2.0315	-1.88445
Plate 1	F06	Epirubicin Hydrochloride	-3.11761	-6.5558	-10.9691	-6.31194
Plate 4	D06	Eplerenone	0.0851096	0.389923	1.14321	-0.00811332
Plate 12	A05	Eprazinone 2HCl	0.947543	-0.0259883	0.792526	-0.113204
Plate 11	G08	Eprosartan Mesylate	-0.62158	-0.773267	-0.340605	0.739201
Plate 5	C02	Erdosteine	-0.891274	3.12525	0.394737	1.05602
Plate 1	A06	Erlotinib HCl	-6.80023	-0.0162126	-2.43247	0.667812
Plate 3	G10	Erythromycin (E-Mycin)	-0.493968	0.807528	-1.79648	0.159569
Plate 11	D03	Erythromycin Ethylsuccinate	0.0590486	0.260048	-0.0918764	0.0654795
Plate 11	D06	Escitalopram oxalate	-0.79021	-0.259774	-0.982309	-0.519484
Plate 11	G06	Esmolol HCl	-0.807545	-0.874391	-2.32887	0.957447
Plate 4	G02	Esomeprazole magnesium (Nexium)	-0.757625	0.420118	0.83362	-0.220118
Plate 7	G02	Esomeprazole sodium (Nexium)	-0.0195984	-0.58577	0.0624894	-0.408027
Plate 4	D08	Estradiol	-0.305757	0.206946	0.472501	0.0836251
Plate 10	D03	Estradiol valerate	-0.935181	0.233507	0.651623	0.0679422
Plate 8	A10	Estriol	0.462478	1.3446	0.899615	0.534312
Plate 4	A11	Estrone	0.570335	1.44448	-0.319869	0.8318
Plate 12	F01	Ethacridine lactate monohydrate	-5.93485	-4.36882	-8.26414	-2.25531
Plate 10	G09	Ethambutol HCl	0.671776	0.515365	-0.356126	0.029498
Plate 12	B04	Ethamsylate	-0.102037	0.823495	0.223066	1.01575
Plate 3	G03	Ethinyl Estradiol	-3.3287	-1.70171	-1.63988	-0.131419
Plate 5	A01	Ethionamide	1.2479	-0.952049	0.808005	-0.28796
Plate 9	D04	Ethisterone	-0.390953	0.64169	-0.845956	0.60348
Plate 13	D02	Ethoxzolamide	0.0213137	0.617625	0.997733	1.55933
Plate 10	D09	Ethynodiol diacetate	-0.983097	0.400288	-0.938569	0.376786
Plate 5	E03	Etidronate (Didronel)	0.245342	0.534007	0.476417	0.241468
Plate 2	C05	Etodolac (Lodine)	0.649634	-0.18929	-0.597356	0.0502689
Plate 2	C06	Etomidate	0.791164	-1.08915	-0.433137	-0.132488
Plate 1	F08	Etoposide (VP-16)	-3.75564	-3.60104	-5.94316	-4.17936
Plate 10	A09	Etravirine (TMC125)	-1.17648	-2.05402	-3.72782	-0.391712
Plate 1	C01	Everolimus (RAD001)	-2.17391	-2.56291	-5.67727	-4.01783
Plate 1	F09	Evista (Raloxifene Hydrochloride)	-0.631118	-1.25842	-3.56673	-4.18261
Plate 1	D08	Exemestane	-2.95007	0.17789	0.808627	0.207219
Plate 4	A07	Ezetimibe (Zetia)	-0.00593113	-1.94569	-0.344884	-2.91355
Plate 8	A11	Famciclovir (Famvir)	0.300823	1.47222	0.922374	0.200665
Plate 7	A09	Famotidine (Pepcid)	0.869752	1.48911	0.70922	-0.61624
Plate 13	D03	Famprofazone	0.237802	-0.117344	0.86154	1.24089
Plate 3	D07	Febuxostat (Uloric)	0.104259	0.116796	-0.453363	0.887949
Plate 2	C07	Felbamate	0.6369	-0.823183	-0.601572	0.624211
Plate 5	F05	Felodipine (Plendil)	-1.51162	-1.27217	-3.03568	-0.946925
Plate 8	B01	Fenbendazole (Panacur)	-5.73168	-6.08621	-6.66839	-5.00567
Plate 5	A11	Fenofibrate (Tricor, Trilipix)	1.19005	1.63608	0.965926	0.739803
Plate 5	C01	Fenoprofen calcium	-0.255607	0.341952	1.3798	0.212141
Plate 9	F09	Fenoprofen calcium hydrate	-0.249755	-0.389483	0.919251	0.773747
Plate 11	F08	Fenspiride HCl	-0.44048	-0.118199	-0.816895	0.202575
Plate 6	F06	Fenticonazole nitrate	-2.3086	-1.64309	-1.35246	-2.16546
Plate 7	G03	Fesoterodine fumarate (Toviaz)	-0.292646	0.672757	0.396702	0.347694
Plate 10	G03	Fexofenadine HCl	0.351017	0.379044	-0.351833	0.245698
Plate 12	H05	Fidaxomicin	-1.57935	-0.48301	-2.53156	-1.21309
Plate 1	D09	Finasteride	5.24703	0.978613	1.763	0.633757
Plate 14	D06	FK-506 (Tacrolimus)	-0.848311	0.271577	-0.178712	0.831178
Plate 11	A08	Flavoxate HCl	1.29742	1.40019	1.83218	-0.492122
Plate 8	B02	Fleroxacin (Quinodis)	0.111068	1.45422	0.789077	-0.00762493
Plate 12	F06	Florfenicol	-1.27572	-0.810229	-0.683332	0.956167
Plate 2	B04	Floxuridine	-3.06158	-2.82941	-6.52798	-0.935802
Plate 5	D01	Flubendazole (Flutelmium)	-2.54389	-1.43118	0.226624	-1.88669
Plate 2	C08	Fluconazole	0.055303	-0.256389	-0.400281	0.0658079
Plate 4	B01	Flucytosine (Ancobon)	1.59614	2.11326	1.79726	0.64542
Plate 3	B09	Fludarabine (Fludara)	-1.50175	-1.68333	-2.01023	-0.893042
Plate 1	F11	Fludarabine Phosphate (Fludara)	3.14698	1.41046	1.21126	0.261968
Plate 2	C09	Flumazenil	0.509185	-0.668982	-0.231041	0.0640497
Plate 10	F01	Flumequine	0.133451	-0.0341647	0.754413	-1.06476
Plate 11	F06	Flumethasone	-0.163071	0.562765	-0.785894	1.8159
Plate 6	F05	Flunarizine 2HCl	-1.52532	-1.77361	-3.73787	-1.47365
Plate 7	C11	Flunixin meglumin	0.108537	0.644693	0.165339	0.124934
Plate 8	B03	Fluocinolone acetonide (Flucort-N)	-0.361759	1.96513	1.19509	2.2983
Plate 9	D02	Fluocinonide (Vanos)	-0.737361	1.38294	0.490826	0.821181
Plate 12	H06	Fluorometholone Acetate	0.959121	1.62576	0.570229	0.945696
Plate 2	C10	Fluoxetine HCl	-1.47796	-4.86931	-3.22649	-5.93682
Plate 4	B09	Flurbiprofen (Ansaid)	0.571279	0.0898116	-1.5078	0.30737
Plate 5	G10	Flutamide (Eulexin)	-0.573854	-0.011023	-0.175377	0.248446
Plate 6	D01	Fluticasone propionate (Flonase, Veramyst)	0.690104	0.743272	0.239148	1.00878
Plate 5	G11	Fluvastatin sodium (Lescol)	-4.6533	-1.07634	-7.86579	-1.90333
Plate 2	C11	Fluvoxamine maleate	-0.132679	-0.776456	-0.807025	-1.9599
Plate 6	E08	Formoterol hemifumarate	-0.383674	2.70786	0.0302536	2.03483
Plate 9	G06	Fosaprepitant dimeglumine	-1.03711	-1.08378	-1.30074	-0.519384
Plate 14	A06	Fosfomycin Tromethamine	1.07228	0.221023	0.338649	0.402515
Plate 7	B11	Fosinopril sodium (Monopril)	-0.525815	1.25178	0.253622	0.5555
Plate 2	B05	Ftorafur	-2.05057	-0.38288	0.187064	-0.323556
Plate 7	E07	Fudosteine	-0.197088	0.275663	-0.179653	0.816056
Plate 1	D06	Fulvestrant (Faslodex)	2.85136	-0.304233	0.344086	-1.36688
Plate 12	F07	Furaltadone HCl	-1.28862	-0.0395117	-0.387413	-0.535547
Plate 3	E06	Furosemide (Lasix)	0.190345	-0.254229	0.738912	0.809524
Plate 7	E10	Gabapentin (Neurontin)	0.608076	0.202157	0.274445	0.222467
Plate 2	D01	Gabapentin Hydrochloride	0.294549	-0.500212	1.47385	1.0637
Plate 7	C05	Gabexate mesylate	-0.693585	0.657673	-0.244999	-0.00419068
Plate 4	G07	Gadodiamide (Omniscan)	-0.0895884	-1.01247	-0.314401	0.37104
Plate 8	B04	Gallamine triethiodide (Flaxedil)	-0.473414	0.0380813	0.591999	0.558465
Plate 5	E11	Ganciclovir	0.103994	-0.256538	-0.100086	0.700382
Plate 2	D02	Gatifloxacin	-1.39101	-0.81002	-0.165969	-0.518325
Plate 1	A07	Gefitinib (Iressa)	-6.49689	1.19307	0.420852	1.30931
Plate 4	D11	Gemcitabine (Gemzar)	-5.35177	-6.65882	-10.4495	-6.10028
Plate 1	C07	Gemcitabine HCl (Gemzar)	-1.78575	-6.6856	-11.1444	-6.91696
Plate 4	E11	Gemfibrozil (Lopid)	-0.120504	1.01802	-1.44248	-0.707528
Plate 7	H05	Genipin	0.612995	0.565924	0.719661	0.275747
Plate 7	H04	Geniposide	1.37267	-0.00658061	0.48493	-0.094028
Plate 7	H06	Geniposidic acid	1.42695	0.40051	1.23649	0.131123
Plate 2	D03	Genistein	0.309067	0.00232737	-0.799039	-1.3939
Plate 2	E08	Gestodene	-1.37922	-0.720109	-1.95688	-0.610175
Plate 6	H03	Gimeracil	-0.635207	-0.113099	0.951286	-0.0771862
Plate 6	F01	Ginkgolide A	-0.7757	0.644191	0.091145	0.768947
Plate 13	G05	Glafenine HCl	-0.934911	-0.944086	-1.7558	-1.72221
Plate 9	C06	Gliclazide (Diamicron)	0.645489	0.397962	-1.03677	-0.723137
Plate 2	D04	Glimepiride	0.896086	0.515529	0.0699812	0.150479
Plate 4	E01	Glipizide (Glucotrol)	-1.55214	-1.64857	0.823179	0.831163
Plate 10	D05	Gliquidone	-0.563181	0.727684	-0.736016	0.136544
Plate 4	E02	Glyburide (Diabeta)	-0.818866	-0.30567	0.963027	-0.00792582
Plate 2	D05	Granisetron HCl	-0.0252448	-0.452349	-0.289288	-0.176207
Plate 4	F10	Guaifenesin (Guaiphenesin)	0.255764	-0.825821	0.452634	0.383506
Plate 11	D07	Guanabenz acetate	-1.76687	-0.108941	-1.45145	0.470704
Plate 13	D04	Guanethidine Sulfate	1.27972	0.241617	0.200183	0.569977
Plate 11	E01	Guanidine HCl	-0.385289	-0.252143	0.348084	-0.205038
Plate 11	F07	Halobetasol Propionate	-1.69697	-0.414423	-0.817683	-0.206646
Plate 5	H08	Haloperidol (Haldol)	0.224742	-0.776762	-2.01956	0.547125
Plate 13	D05	Hemicholinium Bromide	1.08182	-0.0768098	0.0571602	-0.148059
Plate 11	D11	Hexamethonium bromide	-0.0352281	-0.258756	0.0463533	-2.06788
Plate 11	H07	Histamine Phosphate	-0.979738	0.675488	0.823291	0.282755
Plate 11	A06	Homatropine Bromide	2.11414	0.740887	2.00168	-0.550883
Plate 8	H09	Hydralazine hydrochloride	0.765627	-0.390757	0.607993	1.2522
Plate 13	H01	Hydrastinine HCl	-0.744749	1.05996	0.778256	-1.85899
Plate 4	D07	Hydrochlorothiazide	0.277394	-0.847243	1.21793	-0.00736337
Plate 4	C09	Hydrocortisone (Cortisol)	0.718378	0.497087	-1.8754	-0.482216
Plate 5	F11	Hydroxyurea (Cytodrox)	-0.741038	0.0855937	-0.49	0.202161
Plate 11	A07	Hydroxyzine 2HCl	1.95278	0.485298	1.56579	-1.64597
Plate 9	E04	Hygromycin B	-1.44382	-1.03334	-1.46526	0.564459
Plate 10	H08	Hyoscyamine (Daturine)	1.12464	0.187632	-0.659431	-0.854529
Plate 10	D02	Ibandronate sodium	-2.57726	-0.261311	-1.69276	0.442848
Plate 3	H02	Ibuprofen (Advil)	0.0676109	0.568044	0.143047	-0.29873
Plate 3	D03	Ibuprofen Lysine (NeoProfen)	-0.185187	-0.434662	-0.214489	0.491267
Plate 7	D08	Ibutilide fumarate	-0.389327	-0.972173	-0.501976	-0.26147
Plate 1	F10	Idarubicin HCl	-3.7688	-7.6608	-10.5674	-7.86616
Plate 9	C10	Idebenone	0.109292	0.125606	-0.00142219	0.502316
Plate 5	F03	Idoxuridine	-1.74841	1.41197	-4.83694	2.15157
Plate 2	B06	Ifosfamide	0.774944	-1.12317	0.648669	0.116233
Plate 3	B06	Iloperidone (Fanapt)	-0.464574	-0.462943	0.264497	-0.130425
Plate 8	B05	Imatinib (Gleevec)	-0.827454	-0.00462401	0.416047	-0.175128
Plate 1	A08	Imatinib Mesylate	-5.09897	-0.0534519	2.14803	0.643306
Plate 7	D01	Imidapril (Tanatril)	0.0913106	0.862697	0.622641	-0.748642
Plate 13	H09	Imipramine HCl	0.736888	-2.41491	-2.43443	-3.08911
Plate 1	E08	Imiquimod	5.43346	1.32679	1.4337	0.887131
Plate 10	A11	Indacaterol Maleate	-0.621661	-2.22459	-1.04813	-1.46664
Plate 4	F01	Indapamide (Lozol)	0.0739655	0.6969	1.38914	0.0939901
Plate 4	E06	Indomethacin (Indocid, Indocin)	-0.342175	-0.730605	0.857607	-0.479612
Plate 4	C01	Ipratropium bromide	-0.0522143	0.623211	-0.504094	-0.0501601
Plate 3	C07	Irbesartan (Avapro)	0.121578	0.0162492	0.109671	0.708089
Plate 1	D10	Irinotecan	-2.49621	-5.18107	-9.58669	-6.52996
Plate 7	F09	Irinotecan HCl Trihydrate (Campto)	-5.77661	-8.03243	-10.3796	-6.89992
Plate 5	H11	Irsogladine	0.518273	1.50782	-3.20456	0.77471
Plate 8	F07	Isoconazole nitrate (Travogen)	-3.29823	-1.0432	-3.68475	-0.910656
Plate 13	D06	Isoetharine Mesylate	0.687891	-0.115319	0.415191	-0.338107
Plate 6	A03	Isoniazid (Tubizid)	0.380785	0.179045	0.291136	-0.363477
Plate 9	A02	Isoprenaline hydrochloride	0.19944	0.66141	0.625185	0.0603145
Plate 12	F08	Isosorbide	0.875824	-0.165298	0.0884653	-0.354706
Plate 2	E11	Isotretinoin	-0.698479	0.463222	-1.73191	-0.0328116
Plate 11	H06	Isovaleramide	-0.74289	0.807918	-1.98668	0.675092
Plate 14	B08	Isoxicam	-0.467085	0.552517	-0.129572	-0.0160267
Plate 4	A10	Isradipine (Dynacirc)	0.586294	1.79363	0.124991	0.0795715
Plate 8	B06	Itraconazole (Sporanox)	0.0948683	0.625818	0.518187	0.113298
Plate 7	B05	Ivabradine HCl (Procoralan)	-0.340661	-0.695862	-1.02672	-0.601336
Plate 1	C05	Ivacaftor (VX-770)	-4.51821	-1.32897	-11.172	-0.0133811
Plate 2	D06	Ivermectin	-1.65083	-4.69507	-5.44349	-3.06252
Plate 2	D07	Ketoconazole	-2.1551	-0.208942	-1.51949	-0.365863
Plate 3	H09	Ketoprofen (Actron)	-0.429853	0.660682	-1.0573	1.62343
Plate 3	H10	Ketorolac (Toradol)	-0.640903	-0.517386	0.42376	-1.17253
Plate 6	E10	Ketotifen fumarate (Zaditor)	-0.0930546	-0.0722944	-0.510315	-1.17153
Plate 6	D02	Lacidipine (Lacipil, Motens)	-0.615634	-0.300485	0.0663789	0.612206
Plate 8	E10	L-Adrenaline (Epinephrine)	0.216157	-0.162046	-1.60395	-1.72408
Plate 6	H11	Lafutidine	1.3442	2.0623	1.05185	0.912003
Plate 4	D05	Lamivudine (Epivir)	0.798361	-0.295431	0.355226	0.849601
Plate 9	F07	Lamotrigine	0.887887	0.672892	-0.405003	0.205967
Plate 2	D08	Lansoprazole	-0.733293	-0.775466	-2.1522	-0.922443
Plate 7	D03	Lapatinib	-4.43053	-8.25962	-8.69874	-7.50966
Plate 1	A09	Lapatinib Ditosylate (Tykerb)	4.87896	0.273612	-1.1817	-4.51458
Plate 10	E07	L-Arginine HCl	-0.00465957	0.0411225	0.126581	1.34072
Plate 7	G10	L-carnitine (Levocarnitine)	0.826845	0.0263352	0.0297812	0.63703
Plate 1	G08	Leflunomide	-4.5563	0.0472733	1.57709	0.0133811
Plate 1	A10	Lenalidomide	4.92587	0.330239	2.7183	0.51915
Plate 1	G03	Letrozole	5.23469	0.562884	-6.74947	0.648947
Plate 1	G04	Leucovorin Calcium	-2.6617	1.11428	2.26045	0.744537
Plate 6	A04	Levamisole Hydrochloride (Ergamisol)	1.11687	0.581741	0.250471	-0.906489
Plate 2	D09	Levetiracetam	1.31443	-0.469383	-0.554659	0.0800044
Plate 11	F03	Levobetaxolol HCl	1.97531	0.0535291	-0.579941	0.217169
Plate 4	E09	Levodopa (Sinemet)	0.201141	-0.0362207	0.69026	0.249088
Plate 6	A05	Levofloxacin (Levaquin)	0.216938	0.586066	0.437537	-0.443057
Plate 4	E10	Levonorgestrel (Levonelle)	-0.281672	0.424545	0.49674	0.189294
Plate 7	H08	Levosimendan	0.548151	-0.346965	0.795633	1.19783
Plate 7	C08	Levosulpiride (Levogastrol)	-0.240865	0.80635	0.118574	1.27271
Plate 4	G06	L-Glutamine	0.440705	-1.02792	-0.30027	0.389699
Plate 7	D11	Licofelone	-0.140377	0.880266	-3.07136	0.514493
Plate 2	D10	Lidocaine (Alphacaine)	0.0693076	-0.441333	-0.66758	-0.817985
Plate 9	F11	Linagliptin (BI-1356)	0.200127	-1.44861	0.792444	0.63533
Plate 8	B07	Lincomycin hydrochloride (Lincocin)	0.160996	0.0796644	0.350002	-0.292696
Plate 2	G11	Linezolid (Zyvox)	0.696489	4.19592	-1.21763	2.18964
Plate 12	G08	Liothyronine Sodium	0.105837	-1.51052	-0.512364	-0.912721
Plate 6	D05	Liranaftate	-0.0306747	0.00945245	-0.268504	0.333997
Plate 7	A07	Lisinopril (Zestril)	0.961147	1.65423	0.769245	-0.483206
Plate 14	B09	Lithium Citrate	1.11771	0.444629	-0.0339623	-0.19269
Plate 10	G08	Lithocholic acid	0.942682	-1.3063	0.316674	-0.382372
Plate 14	B10	Lofexidine HCl	2.00372	0.405686	-0.0537799	0.0103613
Plate 8	G01	Lomefloxacin hydrochloride (Maxaquin)	-0.05147	-0.983338	-0.0860682	0.347006
Plate 11	F02	Lomerizine HCl	1.49978	-0.376702	-0.588321	-0.0475673
Plate 5	D03	Lomustine (CeeNU)	0.319402	0.0763264	-0.338919	0.455188
Plate 9	D03	Lonidamine	0.139565	0.517559	-0.0367882	0.395106
Plate 8	B08	Loperamide hydrochloride	-3.91065	-5.18867	-7.26758	-4.84011
Plate 2	F01	Lopinavir (ABT-378)	-0.949837	0.0532844	-4.46062	-0.211339
Plate 2	D11	Loratadine	0.193471	0.524644	0.250782	0.35433
Plate 6	G07	Lornoxicam (Xefo)	0.619756	0.305782	0.0548175	0.219783
Plate 2	E01	Losartan potassium	-1.62481	0.321253	0.462766	-0.242896
Plate 4	B03	Loteprednol etabonate	0.5532	2.55754	-0.345121	1.27343
Plate 6	H08	Lovastatin (Mevacor)	-2.37269	0.0754095	-3.26459	-1.26522
Plate 11	F04	Loxapine Succinate	-0.0742931	-1.7177	-1.13858	-0.167356
Plate 9	C05	L-Thyroxine	-0.178623	0.196811	-0.676138	0.365024
Plate 9	G09	Lurasidone HCl	-0.776304	-1.4592	-0.730801	-1.60464
Plate 1	C04	Malotilate	5.87093	0.804978	0.4494	1.33793
Plate 8	B09	Manidipine (Manyper)	-5.12628	-3.02354	-8.95115	-4.34939
Plate 8	E07	Maprotiline hydrochloride	-1.42725	-3.15038	-2.5706	-3.58544
Plate 6	D10	Maraviroc	1.00533	0.405826	-0.178069	-0.627735
Plate 3	A11	Marbofloxacin	0.869214	2.009	1.24514	0.857156
Plate 1	B08	Masitinib (AB1010)	-6.52433	-0.241498	-1.63556	-1.2975
Plate 1	G10	MDV3100 (Enzalutamide)	5.82047	1.86467	1.20139	0.353791
Plate 7	A05	Mecarbinate	0.697421	1.63142	-0.0563276	-0.30293
Plate 6	C09	Meclizine 2HCl	-0.421793	-0.891274	-1.46923	-1.01422
Plate 13	D07	Meclocycline Sulfosalicylate	0.431782	0.739496	-2.09837	-0.00223224
Plate 9	H10	Medetomidine HCl	0.638005	0.145339	1.13598	-0.82293
Plate 9	A03	Medroxyprogesterone acetate	1.87511	1.16174	0.884616	0.380662
Plate 13	D08	Medrysone	0.403697	1.28306	0.225656	1.16198
Plate 11	E08	Mefenamic acid	-0.685285	-0.485333	-0.2223	0.159647
Plate 2	B07	Megestrol Acetate	0.244918	0.00112076	-0.0646518	0.585537
Plate 6	B10	Meglumine	0.525676	1.15385	-0.374921	0.0663681
Plate 1	E03	Melatonin	-4.67599	0.698518	1.45279	1.41799
Plate 4	F04	Meloxicam (Mobic)	-0.287307	-0.373785	0.468552	0.366336
Plate 6	G03	Memantine HCl (Namenda)	-1.11207	-0.993795	-0.400107	1.33338
Plate 6	A07	Menadione	-1.02184	1.14994	-0.270573	0.118935
Plate 13	H07	Mepenzolate Bromide	0.110719	-0.46212	-0.171721	-1.03638
Plate 13	D09	Mepiroxol	0.0026667	0.182402	-0.0620766	1.01313
Plate 10	D07	Mepivacaine HCl	0.4442	-0.00313103	-0.491541	0.461648
Plate 10	G02	Meptazinol HCl	0.313048	-0.904773	0.370996	-0.213241
Plate 11	E07	Mequinol	-1.00579	-0.555184	-0.859086	-0.324184
Plate 2	B08	Mercaptopurine	-2.08023	-0.597755	-6.37826	-1.66198
Plate 2	F02	Meropenem	0.300037	0.365854	-0.482822	0.545526
Plate 4	B11	Mesalamine (Lialda)	7.50224e-05	1.06638	-0.643884	1.22568
Plate 4	F05	Mesna (Uromitexan, Mesnex)	1.3644	-0.891824	0.520438	-0.360562
Plate 13	D10	Mesoridazine Besylate	0.470826	-0.382098	-0.216382	-0.548532
Plate 7	E03	Mestranol	-1.29096	0.0477045	-0.0457489	1.09501
Plate 13	D11	Metaproterenol Sulfate	-0.0574017	-0.281955	-0.0733266	-0.550346
Plate 13	E01	Metaraminol Bitartrate	0.523012	1.18836	1.3856	0.468976
Plate 6	A08	Metformin hydrochloride (Glucophage)	0.00321041	0.576626	0.448672	0.567585
Plate 8	F03	Methacycline hydrochloride (Physiomycine)	-0.487248	0.983243	-0.23775	0.0429156
Plate 13	E02	Methapyrilene HCl	-0.377238	1.30197	0.641663	0.577708
Plate 11	B06	Methazolamide	0.322109	-0.003726	0.360858	-2.64937
Plate 1	G05	Methazolastone	5.48907	0.204798	0.393446	2.20163
Plate 10	C08	Methenamine (Mandelamine)	-0.112296	0.0150665	0.301824	1.07031
Plate 3	F01	Methimazole (Tapazole, Northyx)	0.0373625	0.622402	0.152148	-0.424448
Plate 4	F06	Methocarbamol (Robaxin)	0.56349	-0.174167	0.901624	-1.29444
Plate 13	E03	Methoxamine HCl	-6.58001	1.16745	0.687103	0.339618
Plate 6	A09	Methoxsalen (Oxsoralen)	1.1273	0.771607	0.249134	0.272115
Plate 6	C02	Methscopolamine (Pamine)	-0.0656226	0.303991	-0.555311	1.08513
Plate 11	C11	Methyclothiazide	0.896505	-0.0931069	0.362072	-0.339882
Plate 3	H06	Methyldopa (Aldomet)	-0.208698	0.109611	-0.480938	1.90819
Plate 13	H10	Methylhydantoin-5-(D)	-0.0305862	-0.283345	0.442918	-0.114038
Plate 4	F03	Methylprednisolone	-0.157739	-0.303318	1.0766	1.49577
Plate 10	C07	Methylthiouracil	0.0186209	-0.107573	-0.000825966	0.296553
Plate 13	E04	Meticrane	-0.332205	0.539789	-0.260707	-0.329184
Plate 3	F02	Metolazone (Zaroxolyn)	0.148731	-0.683354	-0.715536	-0.83511
Plate 5	E02	Metoprolol tartrate	-1.0554	1.67037	-1.03186	-0.234736
Plate 13	H11	Metrizamide	0.527445	0.181121	0.604182	0.276215
Plate 5	G09	Metronidazole (Flagyl)	0.0043284	0.691258	-2.52063	0.405063
Plate 12	H02	Mevastatin	-1.63675	-1.16535	-3.6032	-2.11285
Plate 12	H03	Mexiletine HCl	1.29176	0.418858	-0.0501329	0.0224029
Plate 12	D07	Mezlocillin Sodium	-0.197207	0.295056	1.05681	0.61995
Plate 2	F03	Mianserin hydrochloride	-1.08604	0.325485	-1.33087	-1.35949
Plate 8	F09	Miconazole (Monistat)	-6.65486	-5.90535	-11.3718	-6.19982
Plate 6	A10	Miconazole nitrate	-1.16976	-0.996052	-2.5653	-1.26488
Plate 9	C11	Mifepristone (Mifeprex)	-1.40786	-0.0101819	-3.27101	0.236823
Plate 9	B10	Miglitol (Glyset)	0.346677	-0.253644	0.263087	-0.352806
Plate 10	C09	Milnacipran HCl	-0.0746162	1.16445	0.274676	0.391596
Plate 8	B10	Milrinone (Primacor)	0.0993397	1.1924	-0.428916	0.202285
Plate 12	H04	Minocycline HCl	0.480598	1.22875	0.817271	1.13289
Plate 2	F04	Minoxidil	0.510679	0.489831	1.12733	-0.301343
Plate 10	H03	Mirabegron (YM178)	-0.339577	-1.00442	0.353109	0.190918
Plate 6	E06	Mirtazapine (Remeron, Avanza)	-0.341075	-0.378502	0.151162	0.970471
Plate 14	D03	Misoprostol	-1.65592	0.0494868	-1.09759	-0.791339
Plate 7	A04	Mitiglinide calcium	1.222	1.35711	-0.103618	-0.357477
Plate 4	F02	Mitotane (Lysodren)	-0.419841	0.763112	1.15512	0.956164
Plate 8	B11	Mitoxantrone Hydrochloride	-7.21736	-7.72871	-11.8973	-7.35844
Plate 7	C10	Mizolastine (Mizollen)	-0.288971	1.11923	-0.654443	-0.0538182
Plate 2	F05	Mizoribine (Bredinin)	0.634376	-0.45048	0.380263	-0.244926
Plate 10	G06	Moclobemide	-0.900202	-0.673493	-0.738212	-0.316733
Plate 7	A10	Moexipril HCl	1.38347	1.99156	0.640624	0.179306
Plate 10	B03	Moguisteine	0.267764	-0.636175	0.345287	0.6035
Plate 6	C10	Mometasone furoate	-1.63679	0.332845	-1.5326	-0.187701
Plate 4	A04	Monobenzone (Benoquin)	-2.94517	-3.07227	-7.03213	-3.61933
Plate 12	G04	Montelukast Sodium	0.233696	-0.920201	-0.0382914	-1.1773
Plate 8	C01	Moroxydine	-0.475694	-0.423205	0.264758	-0.086905
Plate 2	F06	Mosapride citrate	0.0326854	-0.427918	1.06978	-0.161726
Plate 13	E05	Moxalactam Disodium	-0.0318762	0.314299	0.0397803	0.797912
Plate 3	B01	Moxifloxacin hydrochloride	-0.00187579	0.417696	0.293032	-0.933497
Plate 7	A01	Moxonidine	0.718475	0.853953	-0.456691	-1.58942
Plate 3	C02	Mycophenolate mofetil (CellCept)	-4.22124	-3.88644	-8.55548	-3.41197
Plate 8	C02	Mycophenolic (Mycophenolate)	-4.55785	-3.68317	-8.00414	-2.75539
Plate 11	C06	Nabumetone	-0.470886	-0.0735405	0.287111	0.488476
Plate 10	B04	Nadifloxacin	-0.428743	-0.529023	0.676664	-1.03655
Plate 2	F07	Nafamostat mesylate	-0.562464	-0.430524	0.0403515	0.181211
Plate 11	B09	nafcillin sodium monohydrate	0.825151	0.827523	0.889903	-0.640903
Plate 10	D08	Naftifine HCl	-0.241505	-0.524438	-0.65564	0.558547
Plate 7	E04	Naftopidil (Flivas)	-0.854953	-0.196205	-0.832157	0.127456
Plate 7	G07	Nalidixic acid (NegGram)	-0.957315	0.00658061	0.40449	1.16066
Plate 13	E06	Nalmefene HCl	0.139193	0.595963	1.05608	0.808154
Plate 10	A03	Naloxone HCl	0.0542884	0.868905	1.37492	-0.0152528
Plate 7	C07	Naltrexone HCl	-0.323773	-0.0938245	-0.209771	-0.214131
Plate 8	E08	Naphazoline hydrochloride (Naphcon)	0.241702	-0.00673534	-0.316361	-0.894167
Plate 3	G04	Naproxen (Aleve)	0.972071	0.842878	0.317895	1.3527
Plate 3	B07	Naratriptan HCl	0.0465077	0.513644	-0.011214	-0.297336
Plate 3	D02	Natamycin (Pimaricin)	-0.376874	-0.53821	-0.147194	-0.353855
Plate 8	C03	Nateglinide (Starlix)	0.485796	0.626253	0.849733	1.74686
Plate 3	D08	Nebivolol (Bystolic)	-2.1086	-1.90262	-4.38225	-3.40149
Plate 6	B07	Nefiracetam (Translon)	-0.231465	0.641467	0.0770862	-0.946979
Plate 12	D08	Nefopam HCl	0.0828515	-0.615309	0.579183	0.537071
Plate 1	E10	Nelarabine (Arranon)	1.51549	0.781839	1.26069	0.986687
Plate 9	A04	Neomycin sulfate	1.00934	0.188768	0.844483	0.230057
Plate 8	C04	Neostigmine bromide (Prostigmin)	0.0625514	-0.152702	0.175914	-0.206876
Plate 1	H02	Nepafenac	5.18668	0.508103	2.43061	1.56192
Plate 11	C07	Netilmicin Sulfate	-1.12739	-0.300815	0.38862	0.512664
Plate 4	G01	Nevirapine (Viramune)	-0.26005	-0.133452	1.59404	1.3658
Plate 4	G03	Niacin (Nicotinic acid)	-0.378225	-1.42719	1.03273	1.49498
Plate 13	E07	Nialamide	0.228472	1.02729	-1.11611	-1.15151
Plate 12	D09	Nicardipine HCl	-0.37543	-0.296148	-0.838778	0.0535012
Plate 9	F10	Niclosamide (Niclocide)	-5.89219	-8.29335	-10.5951	-6.51914
Plate 6	B08	Nicorandil (Ikorel)	-0.291229	0.121279	-0.074896	0.734653
Plate 5	G03	Nicotinamide (Niacinamide)	0.309354	1.5429	0.252125	1.20174
Plate 13	H02	Nicotine Ditartrate	-1.63472	-0.151886	0.520852	-0.763014
Plate 5	B07	Nifedipine (Adalat)	0.93163	0.011023	0.572058	-0.515935
Plate 14	B11	Nifenazone	0.402406	0.267216	0.263901	1.16294
Plate 9	F02	Niflumic acid	-0.728752	-1.24585	-0.296849	0.215905
Plate 12	D10	Nifuroxazide	-0.198087	0.413508	-0.657791	0.742948
Plate 1	A11	Nilotinib (AMN-107)	1.14079	1.79544	2.69775	0.850611
Plate 9	D10	Nilvadipine (ARC029)	-0.750376	-0.85155	-1.36357	0.229719
Plate 6	G01	Nimesulide	-0.378372	0.107172	0.315272	0.0766406
Plate 4	G04	Nimodipine (Nimotop)	0.0648951	-1.38183	0.011518	0.816653
Plate 4	G05	Nisoldipine (Sular)	-0.737085	-2.03186	-3.4261	-0.43765
Plate 14	D01	Nitarsone	-0.473719	-0.550169	-0.18549	-0.300773
Plate 3	G05	Nitazoxanide (Alinia, Annita)	0.239581	-0.974979	-0.268494	1.12536
Plate 12	H10	Nithiamide	1.37118	0.996108	0.6765	-0.170782
Plate 8	C05	Nitrendipine	0.0806299	-0.0961364	-0.063416	-0.149506
Plate 3	H08	Nitrofurazone (Nitrofural)	0.348187	0.449806	0.796988	1.35967
Plate 5	F07	Nizatidine	-0.0470005	0.988237	-1.97573	-0.534032
Plate 14	A01	Nomifensine Maleate	-0.520754	-1.11994	-0.620239	-2.14361
Plate 9	D07	Noradrenaline bitartrate monohydrate (Levophed)	0.141803	-0.682677	-1.22462	-0.448876
Plate 11	B07	norethindrone	-0.414366	0.702854	1.37351	-0.00890199
Plate 3	C09	Norfloxacin (Norxacin)	-0.171154	-0.785466	-0.00238629	0.501264
Plate 13	G06	Noscapine HCl	-0.657693	-1.62603	-0.724225	-1.68981
Plate 8	C06	Novobiocin sodium (Albamycin)	0.0412232	0.691608	0.574325	0.585433
Plate 6	A02	Nystatin (Mycostatin)	1.55425	-1.1687	-0.107136	0.181288
Plate 3	A10	Ofloxacin (Floxin)	0.00187579	1.37412	0.551707	0.637867
Plate 8	C07	Olanzapine (Zyprexa)	-1.0906	1.09928	-0.0869382	-0.28285
Plate 3	E07	Olmesartan medoxomil (Benicar)	-0.134937	0.534655	0.692009	1.86083
Plate 8	C08	Olopatadine hydrochloride (Opatanol)	0.380727	0.296177	0.277693	0.218965
Plate 11	B08	olsalazine sodium	0.730367	-0.0378723	1.09579	-0.021622
Plate 2	F08	Omeprazole (Prilosec)	0.630588	-0.00112076	-0.706396	-0.42069
Plate 6	D04	Ondansetron (Zofran)	-0.0082501	-0.179822	0.27783	-0.830843
Plate 2	F09	Ondansetron hydrochloride (Zofran)	0.0252448	0.239405	-1.09858	0.60491
Plate 12	B02	Orbifloxacin	0.393857	-0.357852	-0.288615	0.432924
Plate 3	G07	Orlistat (Alli, Xenical)	-1.62046	-1.29722	0.629499	1.97815
Plate 10	B10	Ornidazole	1.04698	-0.153215	0.675559	1.34624
Plate 6	H02	Orphenadrine citrate (Norflex)	0.906158	-0.981483	0.253759	-0.962206
Plate 9	C04	Oseltamivir phosphate (Tamiflu)	-0.455235	-0.0736778	-0.543137	-0.103388
Plate 7	F07	OSI-420 (Desmethyl Erlotinib)	-2.51861	-1.19252	-3.25277	-0.293881
Plate 9	H01	Otilonium Bromide	-0.194495	-0.719899	1.58551	-2.0675
Plate 10	H10	Ouabain	-5.58588	-7.58158	-9.92021	-6.81675
Plate 8	H10	Oxacillin sodium monohydrate	1.31319	-0.158207	0.432507	0.921336
Plate 1	F07	Oxaliplatin (Eloxatin)	4.36109	1.15837	1.73336	-0.958697
Plate 12	H08	Oxaprozin	1.33377	0.0236639	0.738212	0.630487
Plate 2	F10	Oxcarbazepine	0.62014	0.533745	-0.0811733	-0.822526
Plate 14	C01	Oxeladin Citrate	-1.06914	-2.27634	-2.06669	-2.97152
Plate 13	E08	Oxethazaine	-0.0502671	-4.40751	-6.17405	-5.76352
Plate 5	C06	Oxfendazole	-1.90007	-1.14172	-1.29901	-1.1839
Plate 5	D09	Oxibendazole	-5.78208	-3.60891	-9.23123	-4.14975
Plate 14	C02	Oxiglutatione Disodium Salt	-1.38017	-0.725135	-0.416077	0.0508069
Plate 13	E09	Oxprenolol HCl	-3.00546	0.0980795	-0.710389	0.865892
Plate 12	H07	Oxybuprocaine HCl	-0.397251	0.21984	1.177	0.11043
Plate 4	G08	Oxybutynin (Ditropan)	-0.958596	-1.03806	-0.432412	0.00736337
Plate 10	B09	Oxybutynin chloride	-0.124208	-0.35412	0.0698221	-0.378846
Plate 8	C09	Oxymetazoline hydrochloride	0.218193	0.377615	0.211399	0.558545
Plate 11	F05	Oxymetholone	-0.151098	0.0754695	-4.27684	1.11321
Plate 4	H09	Oxytetracycline (Terramycin)	-0.160197	1.46548	0.44984	0.511785
Plate 6	G11	Oxytetracycline dihydrate	1.58197	1.41083	0.307875	0.84025
Plate 8	C10	Ozagrel	0.224409	0.369417	-0.38333	-0.19489
Plate 7	A02	Ozagrel HCl	1.74135	1.37641	0.223337	0.14561
Plate 1	C08	Paclitaxel (Taxol)	-0.617342	-5.74009	-8.0975	-4.95913
Plate 7	H03	Paeoniflorin	1.65069	-0.311847	0.60129	-0.660144
Plate 4	E07	Paliperidone (Invega)	0.0239361	-0.259659	1.12109	0.332582
Plate 9	H03	Palonosetron HCl	-0.775337	-1.41274	-0.981685	-1.56272
Plate 2	B09	Pamidronate Disodium	1.26083	-0.918023	0.729542	1.33083
Plate 8	C11	Pancuronium (Pavulon)	-0.22357	0.162075	-0.248219	-0.0744759
Plate 8	D01	Pantothenic acid (pantothenate)	-0.303091	-0.54685	1.79119	0.0284757
Plate 12	D11	Paromomycin Sulfate	0.425838	0.469364	1.01469	-0.0408057
Plate 9	E07	Paroxetine HCl	-4.8305	-6.66818	-6.55001	-4.12332
Plate 14	C03	Pasiniazid	-0.687698	0.605414	-0.00708031	0.469912
Plate 9	E10	Pazopanib	0.810363	0.806046	0.00142219	1.90296
Plate 1	B01	Pazopanib HCl	-0.321224	-0.924609	-3.4349	-1.50609
Plate 9	D08	PCI-32765 (Ibrutinib)	-1.99897	-1.10311	-4.83304	-1.58761
Plate 5	E01	Pefloxacin mesylate	-0.684951	0.728682	0.825609	-0.432221
Plate 1	C03	Pemetrexed	1.6229	-0.544255	-3.45341	-1.38467
Plate 10	H02	Pemirolast (BMY 26517) potassium	1.38576	0.604327	1.33159	0.376596
Plate 12	E01	Penciclovir	0.55941	0.607614	-4.89968	0.909976
Plate 12	B03	Penfluridol	-7.60685	-10.0476	-12.6309	-8.90523
Plate 5	D10	Penicillamine (Cuprimine)	0.537504	0.275828	-1.34553	0.461524
Plate 10	H01	Pentamidine	-3.40246	-4.33052	-9.21378	-6.02123
Plate 13	E10	Pentoxifylline	-1.40259	0.590163	0.248097	-0.00996567
Plate 9	D09	Peramivir Trihydrate	0.446243	-1.33452	-0.29524	0.170731
Plate 10	G07	Pergolide mesylate	-0.187573	-0.575506	0.620299	-0.274899
Plate 3	C06	Perindopril Erbumine (Aceon)	-0.175937	-0.273346	-0.274175	0.147336
Plate 9	B01	Phenacetin	-0.250968	0.751707	0.436016	0.789784
Plate 13	A02	Phenazopyridine HCl	-0.385601	0.772868	0.232624	0.451807
Plate 8	G04	Phenformin hydrochloride	-1.70063	-1.30621	-0.45159	0.58994
Plate 5	H09	Phenindione (Rectadione)	0.00661357	-0.296044	0.3174	0.381029
Plate 11	C01	Pheniramine Maleate	-0.0920903	-1.44397	0.0741465	-0.673889
Plate 13	G07	Phenothrin	-1.50597	-0.842711	-1.17318	-0.949368
Plate 8	D02	Phenoxybenzamine HCl	-0.92342	-0.282057	0.656444	0.556556
Plate 6	F11	Phentolamine mesilate	0.849586	1.13071	0.459053	0.147342
Plate 4	A06	Phenylbutazone (Butazolidin, Butatron)	1.07874	-0.297612	0.083311	-0.635485
Plate 9	A05	Phenylephrine HCl	0.514292	0.30019	0.258745	0.218959
Plate 8	F02	Phenytoin (Lepitoin)	0.143392	0.242205	-0.115524	-0.701752
Plate 8	F01	Phenytoin sodium (Dilantin)	0.449517	-0.437219	0.392782	-1.27326
Plate 14	C10	Phosphatidylcholine	0.932112	0.402009	-0.0971133	-0.627393
Plate 13	G08	Phthalylsulfacetamide	-0.679597	-0.109248	-0.44717	0.656011
Plate 13	D01	Physostigmine Hemisulfate Salt	0.0127454	0.00652973	1.53752	0.688153
Plate 13	E11	Physostigmine Salicylate	-2.18147	0.417444	-0.515165	1.50665
Plate 14	C04	Picrotoxinin	-0.379148	-0.212342	-0.673758	0.0412005
Plate 10	B05	Pidotimod	-0.484621	0.914716	0.669127	-0.199395
Plate 12	H09	Pilocarpine HCl	0.850822	0.701358	1.217	0.943002
Plate 14	D07	Pimecrolimus	-2.15276	0.40046	-4.74338	-0.80121
Plate 3	D09	Pimobendan (Vetmedin)	-3.04103	-2.6955	-5.09746	-2.05033
Plate 13	G01	Pimozide	-0.395079	-2.8147	-0.0108613	-4.90234
Plate 13	G09	Pinacidil	-3.06748	-0.618282	0.262625	0.632382
Plate 14	C05	Pindolol	-0.615503	-0.307309	-0.488932	0.53674
Plate 9	B11	Pioglitazone (Actos)	0.429579	1.07466	0.73089	1.13405
Plate 6	G06	Pioglitazone hydrochloride (Actos)	0.287494	-1.13068	0.136125	-1.62809
Plate 13	F01	Pipenzolate Bromide	-1.73905	1.65983	1.16178	0.390637
Plate 12	H01	Piperacillin Sodium	1.2037	-0.0031765	0.382178	-0.784404
Plate 13	F02	Piromidic Acid	-0.0964685	0.751943	0.367817	-0.387159
Plate 4	D10	Piroxicam (Feldene)	0.469358	-0.180243	0.763481	-0.124868
Plate 4	G10	Pitavastatin calcium (Livalo)	-4.17507	-3.33207	-8.57229	-3.48695
Plate 2	F11	Pizotifen malate	-0.495983	-0.266686	-1.15399	-2.69392
Plate 14	D08	Plerixafor (AMD3100)	-0.88767	1.2781	-0.218908	0.494025
Plate 9	F08	PMSF (Phenylmethylsulfonyl Fluoride)	1.02319	-0.0593885	-0.722013	-0.685981
Plate 3	D10	Pomalidomide	0.356475	0.320754	0.0115773	-0.0409964
Plate 3	B08	Ponatinib (AP24534)	-6.93694	-9.06113	-11.6843	-8.42193
Plate 1	H04	Posaconazole	4.68337	-0.51329	-6.55788	-3.81481
Plate 14	B02	Potassium Canrenoate	-0.965059	-0.464803	-0.33704	-0.447818
Plate 5	G01	Potassium iodide	-0.657181	-0.443033	0.671339	0.232981
Plate 3	B10	Pralatrexate (Folotyn)	-4.98255	-2.05914	-7.25676	-4.48809
Plate 8	A07	Pramipexole (Mirapex)	1.23795	2.02946	1.61269	1.47051
Plate 6	E04	Pramipexole dihydrochloride monohydrate	0.806276	-1.36887	-0.588401	-0.376009
Plate 9	C02	Pramiracetam	-0.307299	0.539339	-0.0992638	-0.781955
Plate 11	F10	Pramoxine HCl	-1.45242	-0.838912	-0.46299	-0.200217
Plate 5	C05	Pranlukast	0.558997	-0.491305	0.580455	0.310892
Plate 6	B03	Pranoprofen	0.702284	-1.17103	-0.396964	0.709494
Plate 1	H05	Prasugrel (Effient)	6.14564	0.131151	0.821745	1.97441
Plate 9	G04	Pravastatin sodium	-0.0397443	0.324513	0.0614301	0.57159
Plate 4	C06	Praziquantel (Biltricide)	0.448702	0.602672	-0.0871708	-0.773989
Plate 2	H03	Prazosin HCl	-3.02195	-6.25273	-9.65926	-7.85027
Plate 4	F07	Prednisolone (Hydroretrocortine)	0.0365574	0.116988	1.2183	1.57825
Plate 9	A06	Prednisolone acetate (Omnipred)	1.77859	2.51862	0.313804	0.685139
Plate 3	F11	Prednisone (Adasone)	0.538008	2.25744	0.0468004	-0.191376
Plate 5	H04	Pregnenolone	0.304627	0.677339	0.355775	-0.0653056
Plate 13	H03	Pridinol Methanesulfonate	-0.0026667	-0.923196	0.276436	-0.924364
Plate 3	F09	Prilocaine	-0.098961	-0.0495717	0.383572	0.863013
Plate 13	A04	Primaquine Diphosphate	0.110373	-0.820855	0.233375	-1.1226
Plate 6	B06	Primidone (Mysoline)	-0.774606	-0.604038	0.205085	0.16374
Plate 14	A02	Proadifen HCl	-1.17523	-0.643613	-1.71708	-2.83113
Plate 11	A04	Probenecid (Benemid)	0.887935	1.17509	2.13353	0.29436
Plate 7	D09	Probucol	0.0195984	0.521738	-0.0480616	0.595137
Plate 11	A05	Procaine (Novocaine) HCl	0.90491	0.888419	1.82063	0.221687
Plate 6	D03	Procarbazine HCl (Matulane)	-0.382376	-0.758705	0.36723	1.25117
Plate 14	C06	Prochlorperazine Dimaleate	-2.61025	-4.52249	-6.43351	-5.37529
Plate 14	C07	Procodazole	-0.942032	0.459403	-1.63303	0.366751
Plate 13	F03	Procyclidine HCl	-0.130111	-0.529839	-0.252324	-0.852752
Plate 4	D04	Progesterone (Prometrium)	-2.03585	-1.00371	-0.0771064	0.588923
Plate 8	D03	Propafenone (Rytmonorm)	-1.28646	-1.19651	-0.764614	-1.21598
Plate 5	C04	Proparacaine HCl	0.668726	0.813737	0.68861	0.831996
Plate 11	E06	Propranolol HCl	-0.610144	-1.53821	-0.37004	-0.403244
Plate 6	C11	Propylthiouracil	0.795118	0.371224	0.0743414	-0.593205
Plate 5	F02	Protionamide (Prothionamide)	-1.24142	1.49393	-0.00747656	0.835274
Plate 4	H02	Pyrazinamide (Pyrazinoic acid amide)	0.164862	0.890929	1.18335	-0.862167
Plate 3	E11	Pyridostigmine Bromide (Mestinon)	0.608008	0.0217738	1.12885	0.0515655
Plate 10	B06	Pyridoxine hydrochloride	-0.201833	-0.0267238	0.225504	-0.24126
Plate 14	A03	Pyrilamine Maleate	0.414238	0.121378	0.248071	-1.21888
Plate 6	E01	Pyrimethamine	-1.48621	-0.425996	-1.07929	-0.216594
Plate 11	E05	Pyrithione zinc	-6.31932	-8.28464	-10.6534	-7.53878
Plate 4	H03	Quetiapine fumarate (Seroquel)	-3.1542	-1.38733	-1.66765	-3.38582
Plate 9	B03	Quinapril HCl (Accupril)	-0.0195418	-0.551931	-0.0910866	0.539182
Plate 8	D04	Quinine hydrochloride dihydrate	-0.978052	-0.277964	-1.94071	0.811918
Plate 14	C08	Quipazine Maleate	-0.859729	0.745355	-1.11102	0.23355
Plate 13	F04	R-(-)-Apomorphine HCl Hemihydrate	-0.167593	-0.154774	-0.770942	-0.310329
Plate 8	D05	Racecadotril (Acetorphan)	0.149568	0.412696	0.283706	-0.404761
Plate 13	F05	Ractopamine HCl	-0.180363	-0.0282525	-0.345283	-0.943659
Plate 6	D11	Raltegravir (MK-0518)	0.551673	0.73103	0.280854	0.226432
Plate 1	H06	Ramelteon (TAK-375)	0.392317	0.942276	0.905651	2.09135
Plate 5	A10	Ramipril (Altace)	0.866252	0.41243	0.747551	1.17238
Plate 5	B02	Ranitidine (Zantac)	-0.216846	1.55336	0.506307	0.561616
Plate 5	B01	Ranolazine (Ranexa)	0.274475	-0.115782	1.22132	-1.14284
Plate 2	H04	Ranolazine dihydrochloride	-1.0058	0.204767	2.31698	-1.7382
Plate 1	B02	Rapamycin (Sirolimus)	-8.73631	-2.52551	-6.90285	-2.68277
Plate 7	C06	Rasagiline mesylate	-0.165068	-0.456417	-0.777404	-0.880362
Plate 6	F07	Rebamipide	-0.203079	-0.841383	-0.47684	0.405505
Plate 10	F09	Reboxetine mesylate	-0.679915	-0.242258	-0.572242	-0.306804
Plate 1	D01	Regorafenib (BAY 73-4506)	1.18256	-0.599521	0.0983202	-8.71753
Plate 2	H05	Repaglinide	-1.23799	1.23344	2.4288	-0.239975
Plate 3	E05	Reserpine	-2.5565	-3.58887	-6.54898	-7.50113
Plate 2	G01	Resveratrol	-2.51628	-1.81663	-2.85694	-1.43417
Plate 11	C10	Retapamulin	-1.38604	-0.15355	-0.269112	-1.57876
Plate 8	D06	Ribavirin (Copegus)	0.990564	0.0224281	0.0570335	0.545725
Plate 8	G02	Riboflavin (Vitamin B2)	0.231113	0.502421	0.12205	1.12587
Plate 4	F11	Rifabutin (Mycobutin)	-1.16189	1.19501	-0.729086	-0.193352
Plate 4	H04	Rifampin (Rifadin, Rimactane)	-1.64409	0.891336	1.36796	-1.0121
Plate 4	G11	Rifapentine (Priftin)	-1.41423	-0.372085	-1.35747	0.84468
Plate 5	A07	Rifaximin (Xifaxan)	0.0515301	1.49988	0.451441	-0.124354
Plate 3	F05	Riluzole (Rilutek)	0.335779	-0.142524	-1.66076	-0.258154
Plate 6	B05	Rimantadine (Flumadine)	-0.0676691	-0.854576	-0.524429	0.623358
Plate 9	F04	Rimonabant (SR141716)	-2.71952	-1.07477	-6.32745	-0.758408
Plate 2	H06	Risedronate sodium	-0.371733	-0.0100958	2.71863	-0.0677572
Plate 5	E08	Risedronic acid (Actonel)	-2.43045	0.0572643	-1.71174	0.157357
Plate 3	F06	Risperidone (Risperdal)	-0.0784944	-0.266967	-0.716073	0.685596
Plate 8	F06	Ritodrine hydrochloride (Yutopar)	0.197017	-0.0538782	0.359078	-0.249327
Plate 1	D02	Ritonavir	-5.75954	0.556277	-0.794335	-0.382757
Plate 9	E06	Rivaroxaban (Xarelto)	-0.229039	0.458969	-0.784132	1.1502
Plate 7	B06	Rivastigmine tartrate (Exelon)	-0.381187	-0.333732	-0.397186	-0.789494
Plate 3	E10	Rizatriptan Benzoate (Maxalt)	-0.729534	0.416036	-0.34659	0.216715
Plate 2	G02	Rocuronium bromide	-0.0990149	0.103614	1.42822	1.61915
Plate 9	G08	Rofecoxib (Vioxx)	1.71785	-0.182868	0.267693	-0.137636
Plate 7	E09	Roflumilast (Daxas)	0.579151	-0.388973	-0.689396	1.18441
Plate 2	H07	Rolipram	-2.57279	0.142075	1.95073	0.154763
Plate 13	F06	Rolitetracycline	0.679607	-0.44241	-0.579248	-1.55242
Plate 11	D04	Ronidazole	-0.148099	-0.0712431	-0.335144	0.039407
Plate 10	F06	Ropinirole HCl	0.761871	-0.166491	-0.019092	-1.00087
Plate 11	D01	Ropivacaine HCl	-0.033331	-0.715186	-0.160624	-1.39823
Plate 8	H04	Rosiglitazone (Avandia)	-0.462627	-0.227557	1.6706	1.1814
Plate 7	A06	Rosiglitazone HCl	1.90812	1.23943	0.114422	0.0452724
Plate 8	D07	Rosiglitazone maleate	0.180268	1.74231	0.27134	0.707539
Plate 7	F03	Rosuvastatin calcium (Crestor)	-0.784171	-0.622175	0.0538491	0.31251
Plate 5	F01	Roxatidine acetate HCl	-0.341606	1.20462	1.42056	0.729721
Plate 8	D08	Roxithromycin (Roxl-150)	-0.461491	-0.0412789	-0.376477	-1.00155
Plate 1	H03	Rufinamide (Banzel)	6.19187	0.936244	2.38045	1.66342
Plate 2	E10	Ruxolitinib (INCB018424)	0.483353	0.0813952	-0.0662047	-0.151111
Plate 7	E05	S-(+)-Rolipram	-0.803626	-1.3577	-0.252253	0.476797
Plate 8	D09	Salbutamol sulfate (Albuterol)	0.227207	-0.0376843	0.18491	-0.530423
Plate 12	E04	Salicylanilide	-1.34386	0.0576929	-0.173507	-0.48442
Plate 6	C01	Sarafloxacin HCl	1.21573	-1.10761	-0.168928	-0.976052
Plate 12	E05	Sasapyrine	-1.0514	0.41241	0.124751	-0.0509598
Plate 3	D06	Saxagliptin (BMS-477118,Onglyza)	0.456699	-0.379671	0.513023	0.0847778
Plate 8	G07	Scopine	-0.266857	0.72122	0.0226696	1.37379
Plate 8	D10	Scopolamine hydrobromide	0.513159	0.749116	-0.348723	-0.25091
Plate 8	F10	Secnidazole (Flagentyl)	-0.203868	-0.417959	-0.559478	-0.198299
Plate 13	A10	Serotonin HCl	-0.0057277	1.3165	0.261372	0.931388
Plate 10	D10	Sertaconazole nitrate	0.332457	0.0646199	0.141578	0.556467
Plate 11	C08	Sertraline HCl	-6.68974	-8.67435	-9.75915	-8.17111
Plate 11	H11	Sevelamer HCl	0.702707	1.97146	1.29799	0.967557
Plate 2	H08	Sildenafil citrate	-0.144001	0.339623	1.07236	-0.066816
Plate 3	F04	Silodosin (Rapaflo)	-0.633457	-0.476942	-0.350745	-0.857403
Plate 5	A09	Simvastatin (Zocor)	-3.21786	-1.1826	-6.68721	-1.9002
Plate 7	E11	Sitafloxacin hydrate	0.063892	-0.0529609	-0.071688	-0.616593
Plate 14	D02	Sodium 4-aminohippurate Hydrate	-1.60734	0.340304	-0.700837	0.39177
Plate 13	A11	Sodium ascorbate	1.13246	0.306478	0.855211	0.971603
Plate 6	D07	Sodium butyrate	0.131342	-0.49768	-0.348722	0.705613
Plate 12	D02	Sodium Gluconate	-0.696603	-0.0721913	0.121389	0.200931
Plate 10	H07	Sodium Monofluorophosphate	0.382248	0.474188	0.0477481	-0.932288
Plate 11	E04	Sodium nitrite	-0.117233	-1.33051	-0.512638	0.593108
Plate 11	D02	Sodium Nitroprusside	0.161061	-2.99685	1.00196	-1.97175
Plate 6	D08	Sodium orthovanadate	0.0231711	0.969714	-0.142462	1.01744
Plate 11	A02	Sodium Picosulfate	1.27048	0.993355	1.75657	-0.0519179
Plate 10	C06	Sodium salicylate	0.278833	0.0704321	-0.240048	-0.291476
Plate 9	H02	Solifenacin succinate	0.271245	-2.93538	1.50854	-3.71525
Plate 1	B03	Sorafenib (Nexavar)	-7.00229	-4.52974	-9.85446	-6.97025
Plate 7	G11	Sorbitol (Glucitol)	1.54345	-0.0821804	0.717172	0.938212
Plate 8	D11	Sotalol (Betapace)	0.109017	0.235519	-0.251327	-0.261441
Plate 5	F04	Sparfloxacin	0.0976749	1.26071	0.429739	0.405365
Plate 8	E01	Spectinomycin hydrochloride	0.319441	0.436913	0.840905	-0.378447
Plate 11	F01	Spiramycin	-0.127448	-1.10215	0.111203	0.0512526
Plate 11	C09	Spironolactone	-0.625221	0.705855	0.369198	-0.335193
Plate 2	G03	Stavudine	-0.425774	1.05871	1.19744	0.495509
Plate 9	A07	Streptomycin sulfate	2.02073	1.87407	0.849803	0.368156
Plate 2	B10	Streptozotocin (Zanosar)	1.39595	-0.681233	0.376812	0.767397
Plate 6	G09	Strontium ranelate (Protelos)	1.24598	0.432547	0.00723009	-0.0275481
Plate 12	G06	Sucralose	-0.197097	-0.21589	-0.307332	-0.854411
Plate 6	B01	Sulbactam	0.0165055	-1.53175	-0.00723009	0.635529
Plate 8	G11	Sulbactam sodium (Unasyn)	0.463164	0.61405	0.110435	1.60374
Plate 11	H08	Sulconazole Nitrate	-1.10832	-2.18262	-3.8675	-1.01873
Plate 11	E11	sulfacetamide sodium	0.340746	1.00826	0.7333	0.210462
Plate 4	H07	Sulfadiazine	0.283623	0.775596	1.17215	-0.993211
Plate 8	E02	Sulfadoxine (Sulphadoxine)	-0.307506	0.17121	0.238972	-1.07054
Plate 12	D03	Sulfaguanidine	-1.10989	0.40128	-0.0532183	0.50251
Plate 10	C04	Sulfamerazine	-0.916012	0.54265	-0.931733	0.25369
Plate 3	F08	Sulfameter (Bayrena)	-0.444288	-1.06873	0.000634227	0.0409964
Plate 10	C05	Sulfamethazine	0.180872	0.607393	-0.769994	0.715021
Plate 6	A11	Sulfamethizole (Proklar)	0.589669	0.83387	0.807624	0.998379
Plate 5	H05	Sulfamethoxazole	0.452983	-0.952625	0.991651	-0.334063
Plate 4	C02	Sulfanilamide	0.0852932	3.3738	0.641435	1.85852
Plate 3	F07	Sulfapyridine (Dagenan)	-0.311379	0.503518	0.540733	1.56694
Plate 3	E01	Sulfasalazine (Azulfidine)	-0.524521	-0.107053	-0.0619443	-0.300713
Plate 10	B08	Sulfathiazole	0.00465957	-0.438838	0.832836	0.472609
Plate 5	H06	Sulfisoxazole	0.643676	-2.01001	-0.983082	-0.00607785
Plate 6	E02	Sulindac (Clinoril)	-1.08887	-0.577219	-0.802472	-0.316439
Plate 6	B04	Sulphadimethoxine	0.392611	-0.456516	-0.0472269	1.04712
Plate 2	H09	Sumatriptan succinate	-0.0434508	0.796682	1.47414	1.3058
Plate 1	B04	Sunitinib Malate (Sutent)	-5.01434	-0.532856	-2.02366	0.949148
Plate 6	E05	Suplatast tosylate	-0.295073	-0.273853	-0.840069	0.397871
Plate 4	H01	Suprofen (Profenal)	-0.54737	-0.0106592	1.11329	-0.0991023
Plate 13	G10	Suxibuzone	-0.713399	0.901453	0.804161	0.671019
Plate 13	F11	Tacrine HCl	-0.42349	0.295197	-0.730825	-1.01639
Plate 3	C10	Tadalafil (Cialis)	0.168702	-0.743459	-1.33467	0.645873
Plate 5	G04	Talc	1.13598	0.968356	0.887573	0.0760319
Plate 7	F11	TAME	0.171395	0.288045	0.476241	0.049541
Plate 6	B09	Tamoxifen Citrate (Nolvadex)	-1.43641	-2.52785	-2.066	-3.33008
Plate 6	E03	Taurine	-0.315925	-0.0279828	-0.30604	2.04562
Plate 3	D11	Tazarotene (Avage)	0.397515	-0.141607	0.67445	-0.304385
Plate 7	F02	Tebipenem pivoxil (L-084)	-0.0544774	0.885949	0.168939	0.714492
Plate 2	G04	Teicoplanin	-0.592824	0.0284642	1.47205	-0.359133
Plate 3	D05	Telaprevir (VX-950)	-1.87544	-1.36181	-1.94353	-0.722605
Plate 4	A03	Telbivudine (Sebivo, Tyzeka)	0.376466	0.202804	0.269751	-0.471124
Plate 4	F08	Telmisartan (Micardis)	-0.0450767	-0.860394	1.13139	-0.179117
Plate 7	C04	Temocapril HCl	0.302982	-0.151684	-0.610012	0.32451
Plate 1	B05	Temsirolimus (Torisel)	-6.96413	-2.38094	-6.8895	-2.00098
Plate 5	A06	Teniposide (Vumon)	-5.01776	-5.59538	-8.98805	-6.27578
Plate 2	G06	Tenofovir (Viread)	-0.863351	-1.26588	0.968018	0.274007
Plate 2	G05	Tenofovir Disoproxil Fumarate	-1.09034	-0.308429	0.157155	0.149276
Plate 8	E03	Tenoxicam (Mobiflex)	-0.119532	0.239252	0.201312	1.12701
Plate 6	H06	Terazosin HCl (Hytrin)	-0.155873	-0.00945245	0.68274	-0.658997
Plate 4	E08	Terbinafine (Lamisil, Terbinex)	-0.312114	-0.0639906	-0.122057	-0.340985
Plate 8	H05	Terbinafine hydrochloride (Lamisil)	-0.196287	0.283851	0.528026	1.17096
Plate 13	F07	Terfenadine	-0.361419	-8.54492	-12.1247	-8.9088
Plate 12	C08	Teriflunomide	-0.0413069	-0.374885	0.34015	0.382078
Plate 9	A08	Tetracaine hydrochloride (Pontocaine)	1.13732	0.453214	1.01596	-0.395739
Plate 9	A09	Tetracycline HCl	1.35478	1.11453	0.464026	-0.00278787
Plate 14	C09	Tetraethylenepentamine 5HCl	-2.143	-1.09259	-3.60889	-1.10414
Plate 11	B10	tetrahydrozoline hydrochloride	0.700625	0.466545	0.595277	-0.34327
Plate 11	G01	Tetramisole HCl	1.23314	0.665857	-0.222228	0.53403
Plate 1	D07	Thalidomide	5.06993	0.784054	2.63967	1.06615
Plate 4	F09	Thiabendazole	0.282679	0.272191	0.908601	-0.0419748
Plate 10	G05	Thiamine HCl (Vitamin B1)	-0.778188	-0.29421	-1.18866	0.0470329
Plate 9	B05	Thiamphenicol (Thiophenicol)	-1.02148	0.302867	-2.27344	-0.263902
Plate 4	H10	Thioguanine	-5.03499	-2.91979	-9.75247	-4.07715
Plate 13	H06	Thioridazine HCl	0.725793	-8.4131	-10.473	-8.11064
Plate 13	F08	Thiostrepton	-0.261256	-6.21146	-11.0984	-7.8774
Plate 13	F09	Thonzonium Bromide	-0.337149	-9.59254	-11.9152	-8.62367
Plate 2	H10	Tianeptine sodium	-0.333349	1.8876	0.266211	1.14536
Plate 11	E09	Ticagrelor	-0.450162	-1.99899	-2.5863	-3.44672
Plate 6	C07	Ticlopidine HCl	0.230368	0.601634	-0.127289	-0.0843071
Plate 2	G07	Tigecycline	-0.455181	0.205099	0.376245	1.64933
Plate 11	H09	Tilmicosin	-0.107892	0.349805	0.504032	0.287754
Plate 11	D10	tinidazole	-0.795347	0.827943	0.0806628	-0.719232
Plate 5	H01	Tioconazole	-2.08497	-2.22922	-2.37866	-2.96293
Plate 6	H09	Tiopronin (Thiola)	0.499111	0.724132	1.11953	0.0275481
Plate 8	G08	Tiotropium Bromide hydrate	0.77072	-0.352619	0.0226464	1.13875
Plate 9	C08	Tioxolone	0.0195418	-0.061492	-0.939718	-0.80851
Plate 12	E02	Tiratricol	-0.90693	0.0664601	-1.09766	-0.322364
Plate 2	H11	Tizanidine HCl	1.7072	4.07228	-0.337702	1.62682
Plate 8	E04	Tobramycin	-0.0695327	-0.23043	-0.518266	-0.400446
Plate 14	D05	Tofacitinib citrate (CP-690550 citrate)	-0.750787	-0.574997	-0.344065	1.47846
Plate 13	F10	Tolazamide	-0.117499	0.373228	0.111514	0.29786
Plate 7	H07	Tolbutamide	0.880183	-0.463329	0.711934	0.164913
Plate 11	A03	Tolcapone	2.13192	1.01381	2.49096	-0.740599
Plate 6	B02	Tolfenamic acid	1.23924	-0.155997	-0.747879	1.50067
Plate 13	G03	Tolmetin Sodium	0.0793938	-0.0971247	0.383023	0.0715339
Plate 6	H05	Tolnaftate	-1.53272	0.182987	0.674531	0.355071
Plate 12	F05	Tolperisone HCl	-0.831977	-0.10943	-0.0823355	-0.215852
Plate 8	G10	Tolterodine tartrate (Detrol LA)	-0.47656	-0.545062	-1.32215	0.416148
Plate 11	B11	toltrazuril	1.49817	0.735348	0.187361	0.604539
Plate 9	C01	Tolvaptan (OPC-41061)	-0.955775	-1.18953	-0.452403	-2.11351
Plate 3	A01	Topiramate	0.645067	-0.514446	-0.107615	-0.78371
Plate 1	G01	Topotecan HCl	-4.38466	-8.33459	-10.4988	-7.65784
Plate 4	H11	Toremifene Citrate (Fareston, Acapodene)	-1.45668	-2.07913	-4.99896	-4.34344
Plate 4	C10	Torsemide (Demadex)	0.490773	-0.10161	-0.984122	-0.437174
Plate 5	E09	Tranexamic acid (Transamin)	1.09642	-1.01599	-1.98215	1.40733
Plate 3	A02	Tranilast (SB 252218)	0.846416	-0.300635	-0.0278526	-0.129502
Plate 9	B04	Trazodone hydrochloride (Desyrel)	-0.678473	-0.0283784	-0.2649	0.506087
Plate 4	A05	Tretinoin (Aberela)	0.4995	-0.28655	-0.701065	0.695855
Plate 6	A01	Triamcinolone (Aristocort)	1.03649	-0.0130953	0.566652	-0.387441
Plate 3	G06	Triamcinolone Acetonide	0.884912	0.644604	0.342092	2.67999
Plate 11	E10	triamterene	-1.08028	-0.634614	-0.12786	1.23366
Plate 4	B02	Trichlormethiazide (Achletin)	0.273996	1.12892	0.456574	0.572371
Plate 11	H04	Triclabendazole	0.259482	-0.255025	-1.58317	-0.97245
Plate 10	F11	Trifluoperazine 2HCl	-1.74274	-5.63691	-3.68597	-5.51836
Plate 13	H04	Triflupromazine HCl	0.851082	-2.87839	-0.248399	-4.85689
Plate 5	A02	Trifluridine (Viroptic)	-2.57999	-1.99356	-4.9493	-1.03571
Plate 10	F10	Triflusal	0.473496	-0.220308	-0.454648	-0.326973
Plate 2	G08	Trilostane	0.2082	1.29373	-0.631904	0.404446
Plate 7	B04	Trimebutine	-0.388386	-0.135278	-0.780833	-0.0419586
Plate 10	C02	Trimethoprim	1.58756	1.49296	1.22403	1.94457
Plate 14	D04	Trimipramine Maleate	-1.38632	-1.62601	-1.38465	-1.12725
Plate 10	C11	Tripelennamine HCl	0.0754755	0.320385	-0.106963	0.707717
Plate 12	D04	Trometamol	-0.750394	0.639739	0.239437	1.97435
Plate 5	H03	Tropicamide	0.501776	0.694697	0.0659126	-1.02604
Plate 5	G02	Tropisetron	-1.39583	-0.126218	-0.307525	0.752688
Plate 8	G09	Trospium chloride (Sanctura)	-0.421293	0.0267896	-0.0322734	1.63827
Plate 11	H10	Troxipide	0.552938	1.18179	0.265447	0.438335
Plate 10	D11	Tylosin tartrate	-0.28418	-0.179408	-0.139527	0.355317
Plate 3	E03	Ubenimex (Bestatin)	-0.603171	0.168051	-1.42491	-0.174225
Plate 10	A10	Ulipristal	-1.26782	0.143598	-1.84292	-0.424428
Plate 12	D05	Uracil	0.00919882	0.559279	0.590488	1.53484
Plate 6	E11	Urapidil HCl	0.6456	-0.458251	-0.125741	-0.450776
Plate 6	F04	Uridine	-0.253431	-0.548602	-0.07336	-0.953838
Plate 3	H07	Ursodiol (Actigal Urso)	0.324352	-0.281237	0.803926	2.74914
Plate 5	E10	Valaciclovir HCl	0.030872	0.139456	-0.915906	0.968554
Plate 11	C05	valganciclovir hydrochloride	-0.27712	0.0990755	0.581764	0.670457
Plate 12	G07	Valnemulin HCl	-2.37434	-2.08612	-2.05542	-2.03019
Plate 1	C11	Valproic acid sodium salt (Sodium valproate)	1.40493	1.41838	2.27004	1.48867
Plate 5	F09	Valsartan (Diovan)	0.657521	0.138349	-1.70015	0.435653
Plate 9	A10	Vancomycin HCl (Vancocin)	1.29091	1.12549	0.904322	0.297149
Plate 1	B06	Vandetanib (Zactima)	-7.75815	-0.821276	-4.89846	-1.48259
Plate 8	E05	Vardenafil (Vivanza)	0.362538	0.00462401	-0.304596	-0.563463
Plate 3	A03	Varenicline tartrate	0.360233	0.001967	1.16261	-0.524326
Plate 2	G09	Vecuronium Bromide	0.437575	1.21028	-0.375846	0.429856
Plate 1	H09	Vemurafenib (PLX4032)	4.51998	0.678396	-0.768703	2.34727
Plate 3	A04	Venlafaxine	0.810297	0.250568	0.891613	-0.822171
Plate 5	A05	Verteporfin (Visudyne)	-0.906258	-1.38099	-0.482199	-0.736594
Plate 5	A04	Vidarabine (Vira-A)	0.841462	1.43273	1.37043	0.256286
Plate 9	G02	Vildagliptin (LAF-237)	0.43214	-0.351375	1.49176	0.0764711
Plate 1	G09	Vinblastine	-3.80152	0.248169	-0.969662	0.444827
Plate 1	G06	Vincristine	-3.63838	-5.45833	-9.46606	-4.59553
Plate 3	D04	Vinorelbine (Navelbine)	-4.52066	-5.69122	-9.37696	-5.29665
Plate 7	D02	Vinpocetine (Cavinton)	-0.142693	0.220556	0.09324	-0.378851
Plate 1	B10	Vismodegib (GDC-0449)	0.710985	1.02745	1.39745	0.666705
Plate 5	G05	Vitamin B12	-1.06893	-1.34318	0.919718	0.75675
Plate 10	B07	Vitamin C (Ascorbic acid)	0.662164	0.898733	0.603434	-0.994991
Plate 11	B03	Vitamin D2	0.525199	0.852351	0.733404	-0.699444
Plate 11	D05	Vitamin D3 (Cholecalciferol)	-0.809787	-0.226109	-0.744234	0.321617
Plate 11	G07	Voglibose	-0.58742	0.300578	-0.640644	0.248401
Plate 3	A05	Voriconazole	1.14843	1.06597	0.461002	-0.252041
Plate 1	B07	Vorinostat (SAHA)	-7.44409	-5.14953	-10.7234	-4.27272
Plate 1	B11	XL-184 (Cabozantinib)	0.174314	1.81292	1.26003	0.617563
Plate 8	E06	Xylazine HCl	0.358683	0.169479	-0.095739	0.0891309
Plate 9	A11	Xylometazoline HCl	0.811823	1.3229	0.986661	1.05113
Plate 7	E02	Xylose	-0.798092	0.0780718	-0.124306	0.567578
Plate 3	G09	Zafirlukast (Accolate)	0.975577	1.47415	0.438078	1.82241
Plate 4	E04	Zalcitabine	-1.31207	0.791784	0.224151	3.82333
Plate 9	E09	Zaltoprofen	0.683473	-0.3269	0.0927646	1.76299
Plate 9	E08	Zanamivir (Relenza)	0.382386	-0.357392	-1.3269	-0.159136
Plate 9	B02	Zidovudine (Retrovir)	-0.795223	-1.03138	-1.40063	-0.660554
Plate 3	A06	Zileuton	0.527072	0.429966	1.00642	-0.296896
Plate 3	A07	Ziprasidone hydrochloride	0.0868269	0.287555	1.00651	0.184749
Plate 2	B11	Zoledronic Acid (Zoledronate)	1.0846	1.14007	0.981735	1.20087
Plate 4	A02	Zolmitriptan (Zomig)	0.129817	0.314017	0.741136	-1.40605
Plate 3	A08	Zonisamide	0.573862	1.12423	1.10313	0.341137
Plate 12	H11	Zoxazolamine	1.73353	1.48012	0.675826	0.434934
