# Supplementary material for: Carvedilol targets β-arrestins to rewire innate immunity and improve oncolytic adenoviral therapy
Source: Commun Biol. 2022 Feb 3;5:106. doi: 10.1038/s42003-022-03041-4 (PMC8813932; doi:10.1038/s42003-022-03041-4)
Supplement: Supplementary file 6 — Supplementary Data 3 [file 42003_2022_3041_MOESM6_ESM.xlsx]

## Sheet: Double Hits
Supplementary Data 3: Hit drugs identified in the both compound library screens comparing OVCAR4 to Ov4Cis and also OVCAR4 to Ov4Carbo. log2-surviving fraction (s.f) is shown following treatment with the indicated drugs. Library = surviving fraction (s.f.) in wells treated with compound library drug compared to vehicle treatment. Library + dl922-947 = s.f. in wells treated with compound library d…
Cell line:			OVCAR4		Ov4Cis		OVCAR4		Ov4Carbo
				library +		library +		library +		library +
Experimental Condition (compared to control)			library	adenovirus	library	adenovirus	library	adenovirus	library	adenovirus
Plate	Well	Drug Name
Plate 11	A01	Avanafil	-1.7349	-0.847248	-0.783043	-2.22114	-1.61643	-3.29801	-1.77201	-2.92208
Plate 5	C07	Carvedilol	-1.80907	-1.9929	-1.85521	-4.53607	-0.637212	-1.64894	-0.891058	-2.86427
Plate 8	A03	Chlorpromazine (Sonazine)	-1.72717	-1.28412	-1.33827	-3.18401	-1.63842	-2.32945	-0.711291	-3.20644
Plate 11	A09	Colistin Sulfate	-0.459005	-0.054819	-0.421014	-2.05198	1.53381	-0.0113502	1.68389	-2.22733
Plate 2	F11	Pizotifen malate	-1.25396	-1.98245	-1.54629	-3.35392	-0.495983	-0.266686	-1.15399	-2.69392
Plate 9	H02	Solifenacin succinate	0.0431456	-1.54092	-1.86131	-3.88511	0.271245	-2.93538	1.50854	-3.71525
