# Supplementary material for: Carvedilol targets β-arrestins to rewire innate immunity and improve oncolytic adenoviral therapy
Source: Commun Biol. 2022 Feb 3;5:106. doi: 10.1038/s42003-022-03041-4 (PMC8813932; doi:10.1038/s42003-022-03041-4)
Supplement: Supplementary file 7 — Supplementary Data 4 [file 42003_2022_3041_MOESM7_ESM.xlsx]

## Sheet: B blockers
Supplementary Data 4: β-blocker and α-blocker drug log2-surviving fraction included in the compound library screens. log2-surviving fraction (s.f) is shown following treatment of OVCAR4, Ov4Cis and Ov4Carbo with the indicated drugs. Library = s.f. in wells treated with compound library drug compared to vehicle treatment. Library + adenovirus = s.f. in wells treated with compound library drug + ad…
Generic drug name	Receptor-blocking Activity			compound library screen s.f.				compound library screen s.f.
				OVCAR4		Ov4Cis		OVCAR4		Ov4Carbo
	β1	β2	α1/2	library	library + adenovirus	library	library + adenovirus	library	library + adenovirus	library	library + adenovirus
Carvedilol	+	+	+	-1.80907	-1.9929	-1.85521	-4.53607	-0.637212	-1.64894	-0.891058	-2.86427
Oxprenolol HCL	+	+	-	0.0914772	-0.043624	-0.353314	0.546545	-3.00546	0.0980795	-0.710389	0.865892
Pindolol	+	+	-	0.595361	0.47445	-0.121462	-0.163484	-0.615503	-0.307309	-0.488932	0.53674
Propranolol HCL	+	+	-	0.24258	-0.138488	0.0304411	-0.729084	-0.610144	-1.53821	-0.37004	-0.403244
Sotalol	+	+	-	-0.55805	0.0818885	-0.13058	0.323911	0.109017	0.235519	-0.251327	-0.261441
Acebutolol	+	-	-	0.856563	0.551473	0.156171	0.514158	1.16279	1.03624	-1.25573	-0.22848
(R)-(+)-Atenolol	+	-	-	-0.330356	-0.153306	0.811136	-0.278392	0.141322	0.579289	-0.0889165	0.56217
Betaxolol	+	-	-	0.484968	0.402191	0.439647	0.17893	0.0984091	0.70168	-0.654556	-0.647422
Bisoprolol	+	-	-	1.01631	-0.303916	-0.154413	-0.199229	0.945182	-0.920607	0.941898	1.10205
Esmolol HCL	+	-	-	0.0880314	-0.322587	-0.491046	0.409858	-0.807545	-0.874391	-2.32887	0.957447
Levobetaxolol HCL	+	-	-	-0.239687	-1.00424	-0.782154	-0.23556	1.97531	0.0535291	-0.579941	0.217169
Metoprolol tartrate	+	-	-	0.498269	-0.287527	-0.352534	-0.188975	-1.0554	1.67037	-1.03186	-0.234736
Nebivolol	+	-	-	-5.57807	-3.10516	-7.8782	-6.76039	-2.1086	-1.90262	-4.38225	-3.40149
Alfuzosin HCL	-	-	+	0.679207	-0.279287	0.21773	0.141956	-0.163094	0.607107	-0.819639	-2.08838
Doxazosin mesylate	-	-	+	-0.952442	-0.0281692	-1.64087	-0.730413	-1.36915	-1.26632	-2.32489	-1.0721
Prazosin HCl	-	-	+	-4.46002	-4.3829	-9.26345	-5.34727	-3.02195	-6.25273	-9.65926	-7.85027
Silodosin	-	-	+	-0.111714	-0.286036	-0.556633	-0.440372	-0.633457	-0.476942	-0.350745	-0.857403
Terazosin HCl	-	-	+	-0.0903493	0.808539	0.697092	1.47336	-0.155873	-0.00945245	0.68274	-0.658997
Phenoxybenzamine HCl	-	-	+	0.174937	-0.646549	-0.718163	-0.435147	-0.92342	-0.282057	0.656444	0.556556
Phentolamine mesilate	-	-	+	-0.05638	0.0457745	0.466653	0.283401	0.849586	1.13071	0.459053	0.147342
Trazodone HCL	-	-	+	0.563412	0.325659	0.486294	0.341604	-0.678473	-0.0283784	-0.2649	0.506087
Mirtazapine	-	-	+	-0.274737	0.415504	-0.339033	0.366042	-0.341075	-0.378502	0.151162	0.970471
